# Supplementary material for: Genome-wide meta-analysis of short-tandem repeats for Parkinson’s disease risk using genotype imputation
Source: Brain Commun. 2024 Apr 23;6(3):fcae146. doi: 10.1093/braincomms/fcae146 (PMC11166220; doi:10.1093/braincomms/fcae146)
Supplement: fcae146_Supplementary_Data [file fcae146_supplementary_data.zip]

Archive with 2 entries (2 files):
- Supplementary_Materials.docx
- Supplementary_Tables 1-5.xlsx
