# Supplementary material for: Genome-wide meta-analysis of short-tandem repeats for Parkinson’s disease risk using genotype imputation
Source: Brain Commun. 2024 Apr 23;6(3):fcae146. doi: 10.1093/braincomms/fcae146 (PMC11166220; doi:10.1093/braincomms/fcae146)
Supplement: fcae146_Supplementary_Data [file fcae146_supplementary_data.zip › Supplementary_Tables 1-5.xlsx]

## Sheet: S1
Supplementary Table 1. Quality control and demographics of our independent Parkinson's disease case-control dataset
Legend. PI_HAT=proportion of identity-by-descent between two individuals, FDR=false discovery rate. "PASIDA", "PEG", and "GHC" are the names of the datasets included in this study (see Methods for details).
	PASIDA	PEG	GHC
a) prior to quality control
original sample genotyped and imputed	3454	1398	409
b) quality control
sex missmatches	-93	-12	-14
related individuals (PI_HAT>=0.05)	-130	-185	-3
extensive heterozygosity	-9	-2	-1
PCA outliers (FDR=0.05)	-17	-27	-11
effective sample size	3205	1172	380
cases (% male)	1680 (60)	575 (61)	164 (70)
controls (% male)	1525 (60)	597 (48)	216 (62)
age at onset (mean, standard deviation)	61 (9.5)	67 (10.4)	64 (9.9)

## Sheet: S2
Supplementary Table 2. Replication and meta-analysis results of the eight genome-wide significant STR PD risk loci reported by Bustos et al., 2023
Legend. STR= short tandem repeat, PD=Parkinson's disease, OR=odds ratio, SE=standard error, P=p value, N=number, I^2=estimated proportion of heterogeneity of effect estimates that is beyond chance. "PASIDA", "PEG", and "GHC" are the names of the datasets included in this study (see Methods for details).
				Bustos et al., 2023				PEG, PASIDA, GHC meta-analysis					Meta-analysis across all data						PEG		PASIDA		GHC
STR	Allele1	Allele2	Nearest Gene	OR	SE	P		N	OR	P	I^2		N	OR	P	I^2	up '+'/ down '-'		OR	P	OR	P	OR	P	Direction
3_122146661_AAAAAAAAAAAACAAAAAA	AAAAAAAAAAAACAAAAAA	AAAAAAAAAAACAAAAAA	LOC102723582	1.11717	0.0223	6.52e-07		3	1.0545	0.3853	0		4	1.1096	6.871e-07	0	- (+)		1.01521	0.899884	1.06769	0.384484	1.07539	0.731688	---
4_189000404_TTAAAAAAAAAAAAA	TTAAAAAAAAAAAA	TTAAAAAAAAAAAAA	TRIML2	1.30761	0.051	1.44e-07		3	0.873362	0.167	0		4	1.1998	5.656e-05	78.52	-		0.780396	0.175775	0.923412	0.511745	0.818605	0.608764	+++
5_60437492_AATGAATGAATGAATGAATGAATGAA	AATGAATGAATGAATGAATGAATGAA	AATGAATGAATGAATGAATGAATGAATGAA	NDUFAF2	0.76805	0.0489	6.94e-08		3	0.9461	0.1854	0		4	0.8662	6.315e-06	72.51	-		0.971652	0.737763	0.930817	0.152468	1.02257	0.892334	++-
7_127793488_TTTTTTTTTTTTTTTG	TTTTTTTTTTTTTTG	TTTTTTTTTTTTTTTG	MIR129-1	0.859074	0.0296	2.79e-07		3	1.05208	0.2776	0		4	0.9104	0.0001731	79.85	-		0.957726	0.649204	1.09267	0.117654	1.01107	0.948286	+--
8_11696990_TCTACTAAAAAAAAAAAAA	TCTACTAAAAAAAAAAAAA	TCTACTAAAAAAAAAAAAAA	FDFT1	0.894939	0.0185	1.96e-09		3	1.0146	0.7675	0		4	0.9091	3.621e-08	56.23	-		1.06985	0.474956	1.01214	0.842876	0.873288	0.421101	--+
8_22464976_TAGGGTTTTTTTTTTTTTTTTTTTTTGATG	TAGGGTTTTTTTTTTTTTTTTTTTTGATG	TAGGGTTTTTTTTTTTTTTTTTTTTTGATG	CCAR2	0.911832	0.0186	6.91e-07		3	0.923191	0.06756	72.73		4	0.9136	1.279e-07	59.47	+		1.141	0.142256	0.860852	0.00470378	0.895031	0.465421	-++
12_46452915_AAGCAAGCA	AAGCAAGCA	AAGCAAGCAAGCAAGCA	SCAF11	0.922009	0.0178	5.19e-06		3	0.9741	0.5291	0		4	0.9299	8.913e-06	0	-		1.02585	0.756277	0.942375	0.246583	1.08117	0.589511	-+-
17_15941750_TTTTTTTTTT	TTTTTTTTTT	TTTTTTTTTTT	NCOR1	0.927743	0.0162	3.77e-06		3	0.9522	0.235	0		4	0.931	2.104e-06	0	+		0.889181	0.166493	0.986748	0.788058	0.850919	0.284466	+++

## Sheet: S3
Supplementary Table 3. List of all STRs showing at least study-wide suggestive association with PD status (α=5.3×10-6) after meta-analysis of all available data
Legend. STR= short tandem repeat, PD=Parkinson's disease, CHR=chromosome, BP=base pair position, A1=effect allele, A2=reference allele, OR=odds ratio, SE=standard error, P=p value, N=number, I^2=estimated proportion of heterogeneity of effect estimates that is beyond chance. "PASIDA", "PEG", and "GHC" are the names of the datasets included in this study (see Methods for details).
					Meta-analysis (p<5.3e-6)			Bustos et al., 2023			PEG, PASIDA, GHC meta-analysis			Direction of P		PEG		PASIDA		GHC
CHR	BP	STR	A1	A2	OR	P	I^2	OR	P	I^2	OR	P	I^2	up '+'/ down '-'		OR	P	OR	P	OR	P	Direction (PEG, PASIDA, GHC, Bastos)
1	10234448	1_10234448_ATCAAAAAAAAAAAAAAA	ATCAAAAAAAAAAAAAA	ATCAAAAAAAAAAAAAAA	1.3327	3.128e-07	0	1.33376	1.893e-06	0	1.32608	0.06386	0	+		1.28286	0.420489	1.24995	0.228298	2.3955	0.102164	----
1	10390538	1_10390538_AAAAAAAAAAAAA	AAAAAAAAAAAA	AAAAAAAAAAAAA	1.1925	1.394e-06	0	1.19686	4.423e-06	4.5	1.16469	0.1263	0	+		1.06548	0.742816	1.18658	0.167145	1.33417	0.397647	----
1	155089886	1_155089886_CTCAAAAAAAAAAAAAAAAAAAAATTAAT	CTCAAAAAAAAAAAAAAAAAAAAATTAAT	CTCAAAAAAAAAAAAAAAAAAAATTAAT	2.1509	5.023e-08	52.67	n.a.	n.a.	n.a.	2.1509	5.023e-08	52.67	n.a.		1.4561	0.23476	2.21333	1.08322e-06	5.54293	0.00310069	---?
1	155492478	1_155492478_TTTTTTTTTTTTTTTTTTTGA	TTTTTTTTTTTTTTTTTTGA	TTTTTTTTTTTTTTTTTTTGA	0.5491	1.757e-06	0	0.621761	0.4817	0	0.546657	2.232e-06	24.29	+		0.685453	0.2284	0.553517	4.79414e-05	0.26312	0.00793765	++++
1	155915068	1_155915068_GAAGGTGTGTGTGTGTGTGTGTGTGTGTGTGTGTGTGTGTGGA	GAAGGTGTGTGTGTGTGTGTGTGTGTGTGTGTGTGTGTGTGGA	GAAGGTGTGTGTGTGTGTGTGTGTGTGTGTGTGTGTGTGTGTGTGTGGA	1.7	1.279e-06	0	n.a.	n.a.	n.a.	1.7	1.279e-06	0	n.a.		1.71622	0.0357822	1.63869	9.17393e-05	2.52275	0.0303959	---?
1	156030377	1_156030377_TTTTTTTTTTTTTTTTTTTTTAG	TTTTTTTTTTTTTTTTTTTTAG	TTTTTTTTTTTTTTTTTTTTTAG	0.4957	1.529e-06	34.81	1.10506	0.895	0	0.480607	8.424e-07	41.8	+		0.527521	0.0930032	0.509297	5.15905e-05	0.145823	0.00358121	+++?
1	205608453	1_205608453_TCTCTTTTTTTTTTTTTGTTG	TCTCTTTTTTTTTTTTGTTG	TCTCTTTTTTTTTTTTTGTTG	0.8548	1.237e-06	0	0.871796	0.0002545	30.3	0.8073	0.0008142	0	+		0.847776	0.200058	0.779357	0.00143964	0.922898	0.713107	++++
1	205608628	1_205608628_TTTTTTTTTTTTTTTTGGTA	TTTTTTTTTTTTTTTGGTA	TTTTTTTTTTTTTTTTGGTA	0.8493	4.134e-07	0	0.868316	0.0001587	0	0.7965	0.0003573	0	+		0.843563	0.187692	0.771825	0.000881343	0.864453	0.502882	++++
1	205654915	1_205654915_TGTTTTTTTGTTTGTTTGTTTGTTTTTTG	TGTTTTTTTGTTTGTTTGTTTGTTTTTTG	TGTTTTTTTGTTTGTTTGTTTTTTG	0.8748	1.059e-07	65.07	0.855645	1.254e-08	44.8	0.985416	0.8172	54.79	-		1.12944	0.307376	0.892825	0.156613	1.29642	0.232016	-+-+
1	205701022	1_205701022_TCAAAAAAAAAAAAAAA	TCAAAAAAAAAAAAAAA	TCAAAAAAAAAAAAAAAA	1.1419	1.558e-06	57.34	1.17845	7.151e-08	7.6	0.9889	0.8643	0	-		0.907463	0.437866	1.03984	0.629834	0.884687	0.589901	+-+-
1	205714617	1_205714617_AAAAAAAAAA	AAAAAAAAAA	AAAAAAAAAAA	0.8943	5.374e-08	0	0.89691	2.302e-06	29.2	0.8843	0.006984	0	+		0.858586	0.108304	0.901629	0.0594614	0.815851	0.202913	++++
1	205724279	1_205724279_AAAAAAAAAAG	AAAAAAAAAAAG	AAAAAAAAAAG	1.1247	2.415e-08	0	1.1155	3.591e-06	36.9	1.16131	0.001352	0	+		1.26121	0.0172285	1.12735	0.0331766	1.18162	0.301568	----
2	102301843	2_102301843_TCAAAAAAAAAAAAAAGAAAAAAAAGA	TCAAAAAAAAAAAAAAGAAAAAAAAGA	TCAAAAAAAAAAAAAGAAAAAAAAGA	1.0836	3.016e-06	23.08	1.09626	9.457e-07	0	1.0168	0.7044	0	-		1.09387	0.30429	0.980225	0.709555	1.09787	0.54959	-+--
2	102312361	2_102312361_AAACAAACAAACAAAAAACAA	AAACAAACAAACAAAAAACAA	AAACAAACAAACAAACAAAAAACAA	1.0842	3.979e-07	0	1.08817	7.978e-07	0	1.058	0.2003	0	+		1.14044	0.136266	1.01797	0.740497	1.15786	0.347228	----
2	102328959	2_102328959_TTTTTTTATTTTATTTTTTTTT	TTTTTTATTTTATTTTTTTTT	TTTTTTTATTTTATTTTTTTTT	0.8972	3.504e-07	42.89	0.903481	1.103e-05	0	0.861995	0.007041	56.83	+		0.70602	0.00164251	0.932271	0.298936	0.835575	0.341352	++++
2	102416584	2_102416584_AAAAAAAAAAAAAAAT	AAAAAAAAAAAAAAAT	AAAAAAAAAAAAAAT	1.0782	5.158e-06	0	1.08134	1.175e-05	6.8	1.0602	0.1711	0	+		1.08874	0.323482	1.04712	0.37669	1.08426	0.589517	----
2	102494200	2_102494200_TTTACTTATTTATTTATTTATTTATTTATTT	TTTACTTATTTATTTATTTATTTATTT	TTTACTTATTTATTTATTTATTTATTTATTT	0.9101	3.365e-06	44.75	0.914663	4.47e-05	0	0.883861	0.0206	60.6	+		0.7294	0.00331773	0.959592	0.525793	0.800013	0.235052	++++
2	135343306	2_135343306_CGTCTCAAAAAAAAAAAAAAA	CGTCTCAAAAAAAAAAAAAA	CGTCTCAAAAAAAAAAAAAAA	1.0869	9.171e-07	0	1.09757	4.817e-07	0	1.03167	0.4665	0	-		0.99993	0.999332	1.02496	0.6362	1.19074	0.239174	+---
2	135357264	2_135357264_TTTTTTTTTTTTTTTTTTTT	TTTTTTTTTTTTTTTTTTT	TTTTTTTTTTTTTTTTTTTT	0.9204	9.984e-08	0	0.91384	7.191e-08	0	0.9653	0.4143	0	-		1.02564	0.772853	0.962982	0.473628	0.822904	0.196568	-+++
2	135558779	2_135558779_ATATATATATAT	ATATATATATAT	ATATATATATATATAT	0.9126	3.465e-08	42.34	0.899874	2.359e-09	14.8	1.0095	0.8424	0	-		0.988917	0.90629	1.01725	0.771399	1.01162	0.939725	+--+
2	135605419	2_135605419_CTTTTTCTTTTTTTTTTTTG	CTTTTTCTTTTTTTTTTTTG	CTTTTTCTTTTTTTTTTTTTG	0.9117	1.294e-08	0	0.903301	6.099e-09	0	0.9664	0.4356	0	-		0.973849	0.76485	0.964763	0.50275	0.957163	0.774937	++++
2	135608229	2_135608229_TTATTATTATTATTATTAT	TTATTATTATTATTAT	TTATTATTATTATTATTAT	1.0858	1.57e-07	0	1.09374	9.841e-08	0	1.03284	0.4613	0	-		1.00411	0.963173	1.04508	0.409998	1.02035	0.893906	----
2	135626776	2_135626776_ATTTATTTATTTATTTATTTATTTATTTA	ATTTATTTATTTATTTATTTATTTA	ATTTATTTATTTATTTATTTATTTATTTA	1.086	3.386e-07	0	1.09308	2.985e-07	0	1.04199	0.3498	0	-		1.02268	0.799773	1.05092	0.356624	1.02937	0.848837	----
2	135629080	2_135629080_TGTTTTTTTTTTTTTCTGTTTTTTTT	TGTTTTTTTTTTTTCTGTTTTTTTT	TGTTTTTTTTTTTTTCTGTTTTTTTT	1.0918	5.452e-08	0	1.10252	1.968e-08	0	1.02701	0.5399	0	-		0.992763	0.93399	1.04167	0.441824	1.01262	0.934635	+---
2	169091550	2_169091550_TTTTTTTTTTTTTTTG	TTTTTTTTTTTTTTTG	TTTTTTTTTTTTTTTTG	0.9299	1.839e-06	0	0.931928	1.654e-05	22.7	0.9169	0.03572	0	+		0.864739	0.0873225	0.947371	0.278171	0.819413	0.18156	++++
3	24310875	3_24310875_CACACGCGCGCGCGCGCACACACACACACACACACACACACACACACACACATTTAAG	CACACGCGCGCGCGCGCACACACACACACACACACACACACACACACACACATTTAAG	CACACGCGCGCGCGCGCGCGCACACACACACACACACACACACACACACACACACACACTTAAG	0.6044	2.432e-06	0	n.a.	n.a.	n.a.	0.6044	2.432e-06	0	n.a.		0.539954	0.00217165	0.622009	0.000387322	0.71521	0.374619	+++?
3	28677314	3_28677314_TTTTTTTTTTCTTTTTT	TTTTTTTTTTCTTTTTT	TTTTTTTTTTTCTTTTTT	0.9137	5.214e-06	0	0.912379	2.454e-05	0	0.920387	0.08713	27.01	+		0.962279	0.700835	0.882729	0.0322375	1.19126	0.334	++-+
3	28685199	3_28685199_TTGTTTTTTTTTTTTT	TTGTTTTTTTTTTTTT	TTGTTTTTTTTTTTTTT	0.9079	8.58e-07	0	0.909282	1.76e-05	0	0.903179	0.01521	0	+		0.939532	0.457734	0.894494	0.0289205	0.864775	0.341182	++++
3	33540845	3_33540845_TTTTTTTTTTTTTTTTG	TTTTTTTTTTTTTTTG	TTTTTTTTTTTTTTTTG	0.9155	2.59e-07	0	0.9132	1.462e-06	0	0.926784	0.06884	0	+		0.946047	0.518333	0.935506	0.187843	0.808911	0.144885	++++
3	33548433	3_33548433_TTTTTTTTTTTTTTTTG	TTTTTTTTTTTTTTTG	TTTTTTTTTTTTTTTTG	0.9143	1.99e-06	0	0.908555	5.384e-06	0	0.937295	0.1222	0	+		0.948353	0.536165	0.948371	0.296909	0.821281	0.179493	++++
3	33579631	3_33579631_TCAAAAAAAAAAAAAAG	TCAAAAAAAAAAAAAAG	TCAAAAAAAAAAAAAG	1.0955	8.633e-08	0	1.09658	8.498e-07	0	1.0903	0.03664	0	+		1.08115	0.359324	1.07921	0.127557	1.21832	0.175241	----
3	33592979	3_33592979_TTTTTTTTTTTT	TTTTTTTTTTT	TTTTTTTTTTTT	0.9116	8.379e-08	0	0.909919	6.573e-07	0	0.919709	0.04323	0	+		0.894358	0.190712	0.938782	0.207527	0.839398	0.22729	++++
3	122146661	3_122146661_AAAAAAAAAAAACAAAAAA	AAAAAAAAAAAACAAAAAA	AAAAAAAAAAACAAAAAA	1.1096	6.871e-07	0	1.11717	6.524e-07	0	1.0545	0.3853	0	-		1.01521	0.899884	1.06769	0.384484	1.07539	0.731688	----
3	122150651	3_122150651_TCTTTTTTTTTTTTTTGTTG	TCTTTTTTTTTTTTTGTTG	TCTTTTTTTTTTTTTTGTTG	0.902	8.615e-07	0	0.896193	8.757e-07	0	0.947239	0.3775	0	+		0.998951	0.993067	0.926767	0.314596	0.954854	0.829893	++++
3	161125165	3_161125165_TATTGTTTTTTTTTTTTTTC	TATTGTTTTTTTTTTTTTC	TATTGTTTTTTTTTTTTTTC	1.0837	8.054e-07	28.95	1.08589	2.881e-06	26.9	1.0708	0.1127	51.6	+		1.08239	0.355927	1.0308	0.565094	1.4365	0.0194041	----
3	177268637	3_177268637_AAATAAATAAATAAATAAATAAATAAATAAATAAAT	AAATAAATAAATAAATAAATAAATAAATAAATAAAT	AAATAAATGAATAAATAAATAAATAAATAAATAAAT	0.7339	4.142e-06	4.34	n.a.	n.a.	n.a.	0.7339	4.142e-06	4.34	n.a.		0.709768	0.0132105	0.76172	0.000584406	0.475903	0.0210446	+++?
3	182678069	3_182678069_AAAAAAAAAATAAAAACAAAATCCTT	AAAAAAAAAAATAAAAACAAAATCCTT	AAAAAAAAAATAAAAACAAAATCCTT	0.9195	1.413e-07	9.39	0.921364	1.762e-06	0	0.907	0.02724	37.52	+		1.04577	0.62499	0.865302	0.00667059	0.897626	0.48926	-+++
3	182727156	3_182727156_TTTTTTTTTTTTTTTTG	TTTTTTTTTTTTTTTTG	TTTTTTTTTTTTTTTTTG	0.8649	1.517e-06	60.04	0.870576	0.0002039	0	0.8543	0.002162	73.04	+		1.01607	0.87981	0.779294	5.55926e-05	1.15031	0.455894	-+-+
3	182752566	3_182752566_TTTTTTTTTTTTTCTTTTTTGA	TTTTTTTTTTTTCTTTTTTGA	TTTTTTTTTTTTTCTTTTTTGA	0.9026	1.429e-09	31.5	0.894044	9.029e-10	0	0.9552	0.3044	19.9	-		1.07892	0.404304	0.913274	0.0924148	0.974867	0.875779	-+++
3	182753293	3_182753293_TTTTTTTTTTTTTTTTTTGGA	TTTTTTTTTTTTTTTTTGGA	TTTTTTTTTTTTTTTTTTGGA	1.1418	9.526e-13	69.01	1.15754	5.979e-13	0	1.06394	0.1799	70.95	-		0.89865	0.260194	1.15434	0.0100134	0.862738	0.376187	+-+-
3	182754326	3_182754326_TTTTTTTTTTTTTTTTTTTTTTAGATG	TTTTTTTTTTTTTTTTTTTTTAGATG	TTTTTTTTTTTTTTTTTTTTTTAGATG	0.9001	2.581e-09	22.81	0.893508	4.092e-09	0	0.9403	0.1849	29.86	+		1.06685	0.494109	0.892196	0.0420016	1.01352	0.937005	-+-+
3	182773037	3_182773037_AAAAAAAAAAAAA	AAAAAAAAAAAAA	AAAAAAAAAAAAAA	1.0999	5.979e-07	0	1.1044	1.469e-06	15	1.07319	0.1617	0	+		0.950227	0.614007	1.12054	0.0633546	1.08791	0.652281	+---
3	182831008	3_182831008_CTCAAAAAAAAAAAAAAAAAAAT	CTCAAAAAAAAAAAAAAAAAAAT	CTCAAAAAAAAAAAAAAAAAAT	0.8581	1.031e-11	0	0.856158	1.876e-10	28.3	0.8692	0.01588	29.39	+		0.975502	0.832792	0.814529	0.00359059	1.07791	0.725115	++-+
4	797355	4_797355_TTTTTTTTTTT	TTTTTTTTTTT	TTTTTTTTTTTT	1.1741	2.879e-06	0	1.17257	1.805e-05	19.7	1.1832	0.0617	0	+		1.30897	0.125931	1.11461	0.31586	1.64408	0.239594	----
4	863882	4_863882_CACACACACACACAC	CACACACACACAC	CACACACACACACAC	0.8331	3.948e-14	0	0.830025	5.779e-13	33	0.855286	0.02232	0	+		0.838532	0.195584	0.87152	0.0994652	0.773611	0.301628	++++
4	935846	4_935846_TTTTTTTTTCTTTTTTTTTTTG	TTTTTTTTTCTTTTTTTTTTG	TTTTTTTTTCTTTTTTTTTTTG	1.1197	1.043e-12	0	1.11829	6.593e-11	25	1.12867	0.004536	0	+		1.08535	0.357574	1.15797	0.00422748	1.00983	0.948691	----
4	975260	4_975260_CAATCAATCAATCAATCAATCAAT	CAATCAATCAATCAATCAAT	CAATCAATCAATCAATCAATCAAT	0.8341	1.578e-15	0	0.828615	1.189e-14	58.1	0.87184	0.0296	0	+		0.820951	0.118791	0.894063	0.143023	0.845923	0.477302	++++
4	988060	4_988060_CACCTTTTCTTTTTTTTTTTTTTGAGGC	CACCTTTTCTTTTTTTTTTTTTGAGGC	CACCTTTTCTTTTTTTTTTTTTTGAGGC	0.8363	1.886e-13	3.33	0.826133	3.996e-13	67.4	0.89823	0.09071	0	+		0.784708	0.0561184	0.946997	0.479562	0.872075	0.563855	++++
4	15550194	4_15550194_AAAAAAAAAAAAAAA	AAAAAAAAAAAAAA	AAAAAAAAAAAAAAA	1.1296	2.364e-07	0	1.11572	1.733e-05	0	1.21462	0.001668	0	+		1.20205	0.133921	1.22541	0.00754204	1.17009	0.458812	----
4	15563161	4_15563161_TTTTTTTTTTTCTTTT	TTTTTTTTTTCTTTT	TTTTTTTTTTTCTTTT	1.145	1.992e-07	0	1.13917	3.408e-06	0	1.18147	0.01625	0	+		1.10142	0.493015	1.1877	0.04114	1.39874	0.172922	----
4	15619166	4_15619166_CTCAAAAAAAAAAAAAAAAAAG	CTCAAAAAAAAAAAAAAAAAAG	CTCAAAAAAAAAAAAAAAAAG	1.1308	2.695e-07	25.01	1.13032	2.194e-05	33.8	1.13199	0.00357	49.99	+		0.975791	0.7746	1.18743	0.000844321	1.19854	0.260387	+---
4	15643867	4_15643867_TTTTTTTTTTTTTTTAAGAC	TTTTTTTTTTTTTTTAAGAC	TTTTTTTTTTTTTTTTAAGAC	0.9185	1.059e-06	53.85	0.925797	3.642e-05	17.2	0.8723	0.004281	61.22	+		1.0266	0.782841	0.842912	0.00335418	0.685594	0.031272	-+++
4	15669666	4_15669666_AAAAAAAAAAAAAA	AAAAAAAAAAAAAA	AAAAAAAAAAAAAAA	0.9173	3.047e-08	59.33	0.919983	6.101e-07	0	0.8996	0.01455	72	+		1.08968	0.326968	0.85726	0.00315128	0.731845	0.0638697	-+++
4	15697694	4_15697694_TTTTTCTTTTTTTTTTT	TTTTTCTTTTTTTTTTT	TTTTTCTTTTTTTTTTTT	0.9216	1.155e-06	72.63	0.929043	4.464e-05	3.7	0.8727	0.003564	78.72	+		1.0999	0.30201	0.819808	0.000505343	0.688412	0.029661	-+++
4	15728491	4_15728491_TATTTTTTTTTTTTTTTTTTGAGA	TATTTTTTTTTTTTTTTTTTGAGA	TATTTTTTTTTTTTTTTTTTTGAGA	0.8604	4.929e-09	0	0.862086	8.675e-08	0	0.8497	0.01845	13.66	+		0.814781	0.135841	0.89805	0.204193	0.612882	0.0446114	++++
4	15732538	4_15732538_TTTTTTTTTTTT	TTTTTTTTTTTT	TTTTTTTTTTTTT	0.8482	6.748e-12	46.06	0.854961	7.818e-10	0	0.7983	0.001426	57.7	+		0.754851	0.0466317	0.861801	0.0836646	0.484084	0.00481366	++++
4	17883604	4_17883604_AAAAAAAAAAAAAAA	AAAAAAAAAAAAAA	AAAAAAAAAAAAAAA	1.1102	4.569e-06	0	1.11896	4.243e-06	0	1.05152	0.4327	0	-		1.0217	0.858295	1.05039	0.542426	1.16071	0.487641	----
4	17966489	4_17966489_CCTTTTTTTTTTTTTTC	CCTTTTTTTTTTTTTTC	CTTTTTTTTTTTTTTC	0.9	8.74e-07	0	0.893597	9.379e-07	0	0.9462	0.3603	0	+		0.94911	0.646702	0.956314	0.555775	0.864017	0.484225	++++
4	17980201	4_17980201_TCAAAAAAAAAAAAAAAAAAA	TCAAAAAAAAAAAAAAAA	TCAAAAAAAAAAAAAAAAAAA	1.106	1.719e-06	0	1.11316	1.895e-06	0	1.05675	0.3583	0	+		1.08051	0.49524	1.03504	0.64699	1.14916	0.504339	----
4	17996827	4_17996827_CATTTTTTTTTTTTTTTA	CATTTTTTTTTTTTTTTA	CATTTTTTTTTTTTTTTTA	0.9033	1.531e-06	0	0.897179	1.497e-06	0	0.9479	0.3733	0	-		0.919876	0.463669	0.971222	0.698027	0.869637	0.502276	++++
4	18034599	4_18034599_AAACAAACAAACAAACAAACAAACA	AAACAAACAAACAAACAAACAAACA	AAACAAACAAACAAACAAACAAACAAACA	0.9033	2.441e-06	0	0.898436	4.08e-06	0	0.9332	0.2269	0	+		0.917839	0.4266	0.954837	0.518981	0.823834	0.337926	++++
4	90559397	4_90559397_AACTATATATATATATATAAACTATATATTTAAACTATACATATATAAAATATATATATATAG	AACTATATATATATATATAAACTATATATTTAAACTATACATATATAAAATATATATATATAG	AACTATATATATATATATATAAACTATATATTTAAACTATACATATATAAAATATATATATATAG	1.1965	2.742e-11	0	1.18353	5.007e-09	0	1.2915	0.0007879	0	+		1.18647	0.281322	1.32102	0.00225018	1.36162	0.282171	----
4	90602189	4_90602189_TTTTTTTTTT	TTTTTTTTTT	TTTTTTTTTTT	1.1712	3.63e-11	0	1.16731	1.69e-09	0	1.1961	0.005546	0	+		1.07132	0.609824	1.25216	0.00339941	1.06892	0.794057	----
4	90636802	4_90636802_TGTTATACACACACACACACACACACACACACACACACACAC	TGTTATACACACACACACACACACACACACACACACACACAC	TGTTATACACACACACACACACACACACACACACACACAC	1.2636	2.912e-07	0	n.a.	n.a.	n.a.	1.2636	2.912e-07	0	n.a.		1.25212	0.013749	1.28067	8.2502e-06	1.15333	0.395102	+++?
4	90637135	4_90637135_TTTTTTTTTT	TTTTTTTTTT	TTTTTTTTTTT	0.8469	1.253e-16	0	0.850526	8.429e-13	0	0.833472	3.069e-05	0	+		0.817341	0.0221368	0.829669	0.000446663	0.920819	0.594986	++++
4	90662073	4_90662073_TATTTGTGTGTGTGTGTGTGTATGTGTGTGTGTGTGT	TATTTGTGTGTGTGTGTGTGTATGTGTGTGTGTGTGT	TATTTGTGTGTGTGTGTGTGTGTATGTGTGTGTGTGTGT	1.3676	3.63e-29	0	1.36807	3.358e-25	0	1.3646	2.234e-05	0	+		1.17335	0.32512	1.39825	8.80799e-05	1.68606	0.0790215	----
4	90662941	4_90662941_AAAAAAAAAAAAA	AAAAAAAAAAAAA	AAAAAAAAAAAAAA	0.8505	9.878e-24	0	0.856586	4.405e-19	0	0.811227	2.602e-06	0	+		0.816593	0.024047	0.810215	9.39858e-05	0.802678	0.185255	++++
4	90671390	4_90671390_TTTTTTTTTTTTTGTA	TTTTTTTTTTTTTGTA	TTTTTTTTTTTTTTGTA	1.235	2.534e-18	0	1.2364	4.755e-16	0	1.2264	0.001456	0	+		1.14692	0.340329	1.24383	0.00350097	1.28418	0.321265	----
4	90676916	4_90676916_TTTTCTTTTCTTTCTTTTTTTTTTTTTTTTTTGAGA	TTTTCTTTTCTTTCTTTTTTTTTTTTTTTTTGAGA	TTTTCTTTTCTTTCTTTTTTTTTTTTTTTTTTGAGA	1.2543	5.672e-08	0	n.a.	n.a.	n.a.	1.2543	5.672e-08	0	n.a.		1.28575	0.00319915	1.24869	1.14545e-05	1.20974	0.194583	---?
4	90680448	4_90680448_CCAAAAAAAAAAAAAAAA	CCAAAAAAAAAAAAAAA	CCAAAAAAAAAAAAAAAA	0.7848	1.729e-17	0	0.78537	1.45e-14	0	0.782105	0.000275	0	+		0.695473	0.0107191	0.825409	0.0172469	0.667022	0.108431	++++
4	90685581	4_90685581_AATTTTTTTTTTTTTTTTTG	AATTTTTTTTTTTTTTTTTG	AATTTTTTTTTTTTTTTTTTG	0.8693	2.204e-11	0	0.878095	3.407e-08	0	0.837381	9.177e-05	0	+		0.774509	0.00527119	0.852479	0.00384544	0.915692	0.585046	++++
4	90693658	4_90693658_TTTTTTTTTTTTTG	TTTTTTTTTTTTTG	TTTTTTTTTTTTTTG	1.3153	1.464e-24	0	1.31429	3.223e-21	0	1.3216	9.579e-05	0	+		1.12609	0.441946	1.36895	0.000191915	1.51633	0.137283	----
4	90693815	4_90693815_GGCTATTTTTTTTTTGTATTTTTTTTGTAA	GGCTATTTTTTTTTTGTATTTTTTTTGTAA	GGCTATTTTTTTTTTTGTATTTTTTTTGTAA	0.8618	8.396e-07	0	0.897358	0.01071	61.3	0.826788	9.64e-06	0	+		0.855454	0.0702089	0.810767	6.01491e-05	0.880351	0.415446	++++
4	90762840	4_90762840_TTTTTTTTTTTT	TTTTTTTTTTTT	TTTTTTTTTTTTT	1.1297	2.027e-13	31.89	1.11818	3.596e-10	11.2	1.2101	3.44e-05	0	+		1.34378	0.00155199	1.17856	0.00314211	1.09194	0.607712	----
4	90846653	4_90846653_ATATATATATATAT	ATATATATATATAT	ATATATATATATATAT	1.2387	4.281e-16	0	1.24496	9.107e-15	0	1.1992	0.01144	0	+		1.16469	0.332498	1.18817	0.0409014	1.45703	0.178877	----
4	91194153	4_91194153_CAAAAAAACAAACAAACAAACAAAAAAAAAACA	CAAAAAAACAAACAAACAAACAAAAAAAAAACA	CAAAAAAACAAACAAACAAACAAAAAAAAACA	1.1526	2.897e-08	0	1.14935	5.646e-07	2.7	1.1708	0.01629	0	+		1.14199	0.340327	1.1748	0.0396122	1.22172	0.405004	----
5	60046857	5_60046857_TTTTCTTTTTTTTTTTTAATG	TTTTCTTTTTTTTTTTTAATG	TTTTCTTTTTTTTTTTTTAATG	1.1728	8.531e-10	0	1.16906	1.669e-08	6.9	1.2006	0.01474	0	+		1.25664	0.135172	1.1594	0.106364	1.37887	0.199151	----
5	60136851	5_60136851_TTTTTTTTTTTTTTTTTTTTAAGAC	TTTTTTTTTTTTTTTTTTTTAAGAC	TTTTTTTTTTTTTTTTTTTTTAAGAC	1.1293	2.272e-11	0	1.13928	7.134e-11	4.6	1.083	0.06837	0	+		1.03744	0.674311	1.10455	0.0631104	1.05128	0.744607	----
5	60146489	5_60146489_ACACACACACACACA	ACACACACACACACA	ACACACACACACACACA	1.0938	1.009e-07	0	1.09724	3.832e-07	32.4	1.0749	0.09216	0	+		1.07637	0.401138	1.08039	0.135833	1.02244	0.88659	----
5	60152611	5_60152611_TTTTTTTTTTTTTTTG	TTTTTTTTTTTTTTG	TTTTTTTTTTTTTTTG	0.9067	1.534e-08	20.89	0.89467	4.091e-09	15.2	0.972101	0.5123	0	-		1.03501	0.692262	0.951475	0.344103	0.959592	0.789257	-+++
5	60171714	5_60171714_TTTTTTCTTTTTTTTTT	TTTTTTCTTTTTTTT	TTTTTTCTTTTTTTTTT	0.8717	3.808e-06	59.23	0.813833	3.515e-07	0	0.94518	0.1982	0	-		1.00557	0.949712	0.915843	0.10014	1.0164	0.916233	-+-+
5	60181876	5_60181876_TATATGTATATATATATGTATATATATATA	TATATGTATATATATATGTATATATATA	TATATGTATATATATATGTATATATATATA	0.8325	6.943e-13	0	0.832851	1.955e-11	0	0.829807	0.009765	0	+		0.77385	0.0856337	0.862404	0.0928302	0.749372	0.221402	++++
5	60187490	5_60187490_TTTTTTTTTTTTT	TTTTTTTTTTTT	TTTTTTTTTTTTT	0.9157	4.486e-07	0	0.910647	9.419e-07	48.5	0.941531	0.1614	0	+		0.953534	0.588838	0.928643	0.154174	1.02504	0.874264	++-+
5	60202558	5_60202558_AAATAAATAAATAAATAAATAAACAAACAAATACATACATAAAATAAA	AAATAAATAAATAAATAAATAAACAAACAAATACATACATAAAATAAA	AAATAAATAAATAAATAAATAAATAAATAAACAAATACATACATAAAATAAA	0.9183	4.194e-07	0	0.913931	8.788e-07	41.1	0.94304	0.172	0	+		0.948461	0.54716	0.933323	0.184129	1.01515	0.922629	++-+
5	60226945	5_60226945_TCAAAAAAAAAAAAAA	TCAAAAAAAAAAAAA	TCAAAAAAAAAAAAAA	0.8292	8.447e-10	0	0.828449	1.261e-08	0	0.833333	0.02096	0	+		0.771307	0.115247	0.885246	0.201788	0.635025	0.0903405	++++
5	60257591	5_60257591_TCAAAAAAAAAAAAAAAAAA	TCAAAAAAAAAAAAAAAAAA	TCAAAAAAAAAAAAAAAAAAA	0.8898	1.638e-09	24.08	0.87564	7.07e-10	22.6	0.950119	0.2412	0	-		1.00393	0.964129	0.920251	0.119096	1.04542	0.773644	-+-+
5	60273250	5_60273250_AAAAAAAAAAGAAAAAA	AAAAAAAAAAGAAAAAA	AAAAAAAAAGAAAAAA	0.9166	2.617e-07	0	0.91174	5.382e-07	42.4	0.943485	0.1758	0	+		0.950489	0.562399	0.930882	0.168212	1.03906	0.804433	++-+
5	60309530	5_60309530_TTTTTTTTTTTTTTGGTA	TTTTTTTTTTTTTGGTA	TTTTTTTTTTTTTTGGTA	1.0902	2.592e-07	0	1.09516	6.077e-07	46.4	1.0627	0.1571	0	+		1.06383	0.482257	1.07144	0.184129	0.985072	0.922629	--+-
5	60401454	5_60401454_AGCAAAAAAAAAAAAAA	AGCAAAAAAAAAAAAAA	AGCAAAAAAAAAAAAAAA	0.898	4.892e-09	26.28	0.88568	2.07e-09	43.8	0.95648	0.3048	0	-		1.01796	0.838624	0.922884	0.128357	1.06793	0.667838	-+-+
5	60409644	5_60409644_TTTTTTTTTT	TTTTTTTTTT	TTTTTTTTTTT	0.9013	2.47e-09	9.85	0.892258	1.972e-09	40.3	0.950751	0.2492	0	-		1.00705	0.936601	0.916935	0.104462	1.08019	0.618443	-+-+
5	79686943	5_79686943_TTTTTTTTTTT	TTTTTTTTTTT	TTTTTTTTTTTT	0.8565	2.917e-06	1.28	0.848403	3.002e-06	10.2	0.9218	0.4053	16.79	+		0.812004	0.301807	1.0062	0.958022	0.589013	0.154515	+-++
5	79702352	5_79702352_TTTTTTTTTTCTTTTTT	TTTTTTTTTTCTTTTTT	TTTTTTTTTTTTCTTTTTT	1.1678	2.73e-06	21.95	1.18294	1.719e-06	8.7	1.05452	0.5908	24.3	-		1.1974	0.372914	0.961344	0.74007	1.69776	0.154515	-+--
5	79741582	5_79741582_TTTTTTTTTTTT	TTTTTTTTTTTT	TTTTTTTTTTTTT	1.1741	1.195e-06	20.88	1.19137	6.008e-07	6	1.04756	0.636	11.73	-		1.20807	0.350103	0.957066	0.709831	1.55242	0.224037	-+--
5	120435533	5_120435533_CTCAAAAAAAAAAAAAAAAAAAT	CTCAAAAAAAAAAAAAAAAAAAT	CTCAAAAAAAAAAAAAAAAAAAAT	0.6984	4.452e-06	0	n.a.	n.a.	n.a.	0.6984	4.452e-06	0	n.a.		0.751117	0.0560606	0.691256	0.000124395	0.572756	0.0669172	---?
6	27629923	6_27629923_AAAAAAAAAAAAAAAAAGAAAAGAAAAGAAAAAA	AAAAAAAAAAAAAAAAAGAAAAGAAAAGAAAAAA	AAAAAAAAAAAAAAAAGAAAAGAAAAGAAAAAA	0.8749	5.331e-06	0	0.86875	1.203e-05	0	0.907	0.1803	0	+		0.974745	0.879614	0.913838	0.287819	0.703402	0.187076	++++
6	27666933	6_27666933_AAAAAAAAAGAAAAAAAA	AAAAAAAAAGAAAAAAAA	AAAAAAAAAGAAAAAAAAA	0.8748	3.054e-06	0	0.869358	7.255e-06	0	0.9048	0.1676	0	+		0.953322	0.776077	0.92108	0.328834	0.660344	0.122521	++++
6	32394228	6_32394228_AGAAAAAAAAAAAAAAAAATA	AGAAAAAAAAAAAAAAAAATA	AGAAAAAAAAAAAAAAATA	0.8194	5.175e-06	0	n.a.	n.a.	n.a.	0.8194	5.175e-06	0	n.a.		0.83633	0.0416408	0.82506	0.000300044	0.722343	0.0389524	+++?
7	23035272	7_23035272_AAATAAATGATTAAATAAATGA	AAATAAATGATTAAATAAATGA	ATAAATAAATGATTAAATAAATAA	1.0947	8.27e-07	0	1.08774	2.751e-05	0	1.13	0.006576	0	+		1.13634	0.168094	1.10434	0.0666189	1.37621	0.053629	----
7	23118372	7_23118372_TTTTTTTTTTCAA	TTTTTTTTTTCAA	TTTTTTTTTTTCAA	0.9196	2.44e-07	0	0.917502	8.377e-07	42.4	0.9329	0.109	0	+		0.979351	0.812211	0.926466	0.145605	0.848931	0.299872	++++
7	23119794	7_23119794_TTTATTTATTTATTTATTTATTT	TTTATTTATTTATTTATTTATTT	TTTATTTATTTATTTATTTATTTATTT	0.9176	8.162e-08	0	0.915486	3.316e-07	25	0.9306	0.09177	16.8	+		0.984542	0.85827	0.934193	0.184943	0.74385	0.0629545	++++
7	23125501	7_23125501_TCAAAAAAAAAAA	TCAAAAAAAAAAA	TCAAAAAAAAAAAA	0.9178	1.446e-07	0	0.916677	7.55e-07	38.5	0.9245	0.07103	0	+		0.960125	0.644226	0.921176	0.119008	0.846296	0.290416	++++
7	23127047	7_23127047_CAAACAAACAAACAAACAAACAAACAAA	CAAACAAACAAACAAACAAACAAA	CAAACAAACAAACAAACAAACAAACAAA	1.0873	2.528e-07	0	1.08904	1.109e-06	41.1	1.07654	0.08948	0	+		1.02967	0.739993	1.07956	0.146117	1.21075	0.224305	----
7	23138936	7_23138936_ATACAAAAAAAAAAAAAAA	ATACAAAAAAAAAAAAAAA	ATACAAAAAAAAAAAAAAAAA	0.9118	2.204e-06	0	0.908101	9.524e-06	48.1	0.927	0.08159	0	+		0.958865	0.63346	0.926333	0.147401	0.836258	0.258227	++++
7	23152752	7_23152752_AAAAAAAAAAA	AAAAAAAAAAA	AAAAAAAAAAAA	0.9219	4.283e-07	0	0.921364	2.08e-06	34.5	0.9256	0.07546	0	+		0.958835	0.634898	0.924686	0.136941	0.833319	0.250709	++++
7	23167750	7_23167750_TCAAGAAAAAAAAAAAAAA	TCAAGAAAAAAAAAAAAA	TCAAGAAAAAAAAAAAAAA	1.0916	6.916e-08	0	1.0897	9.706e-07	35.2	1.10327	0.02445	0	+		1.07125	0.436508	1.10216	0.0663958	1.22329	0.202477	----
7	23178706	7_23178706_CTAAAAAAAAAAAAAAAAAAC	CTAAAAAAAAAAAAAAAAAAC	CTAAAAAAAAAAAAAAAAC	0.908	7.302e-08	0	0.904023	2.459e-07	33.4	0.9285	0.09525	0	+		0.951354	0.577777	0.931992	0.192309	0.829898	0.247594	++++
7	23180176	7_23180176_AAAAAACAAAAAAACAAAAAACAAAAAAAAAAAC	AAAAAACAAAAAAACAAAAAACAAAAAAAAAAAC	AAAAAACAAAAAAACAAAAAACAAAAAAAAAAC	0.9124	4.462e-08	0	0.912014	3.572e-07	32.1	0.915	0.04416	0	+		0.954069	0.598874	0.909668	0.0768501	0.84227	0.285738	++++
7	23184551	7_23184551_TACAAAAAAAAAAAAAAA	TACAAAAAAAAAAAAAAA	TCCAAAAAAAAAAAAA	0.9136	2.349e-08	0	0.911923	1.113e-07	27.4	0.9245	0.07418	0	+		0.945311	0.528828	0.931034	0.179515	0.806926	0.181131	++++
7	23184849	7_23184849_TTTTTTTTTTTT	TTTTTTTTTTT	TTTTTTTTTTTT	1.092	6.169e-08	0	1.09439	2.732e-07	31.1	1.07724	0.09105	0	+		1.04967	0.587132	1.07602	0.170221	1.18042	0.294523	----
7	23186262	7_23186262_TTCTTCTTCTTCTTCTTCTTCTTCTTTT	TTCTTCTTCTTCTTCTTCTTCTTCTTT	TTCTTCTTCTTCTTCTTCTTCTTCTTTT	1.1006	5.968e-07	0	1.10429	3.086e-06	33.7	1.0846	0.06661	0	+		1.04056	0.659372	1.08759	0.116759	1.21084	0.239872	----
7	23203818	7_23203818_ATCAGCAAAAAAAAAAAAAAAAT	ATCAGCAAAAAAAAAAAAAAAAT	ATCAGCAAAAAAAAAAAAAAAT	0.9216	3.275e-07	0	0.916585	4.31e-07	30	0.9541	0.2774	0	+		0.993905	0.94453	0.95531	0.382893	0.829113	0.230496	++++
7	23284877	7_23284877_TCTAAAAAAAAAAAAAAAAAA	TCTAAAAAAAAAAAAAAAAAA	TCTAAAAAAAAAAAAAAAAAAA	0.9168	3.94e-08	0	0.913931	1.287e-07	42.5	0.9356	0.1207	0	+		1.01125	0.897028	0.925116	0.135172	0.802388	0.159552	-+++
7	23290184	7_23290184_TTCAAAAAAAAAAAAAA	TTCAAAAAAAAAAAAA	TTCAAAAAAAAAAAAAA	1.0973	2.998e-09	0	1.09999	1.472e-08	38	1.07991	0.07525	0	+		1.00158	0.985534	1.1014	0.0655187	1.15366	0.360048	----
7	23323224	7_23323224_TGTTTTGTTTTGTTTTGTTTTGTTTTGTTTTG	TGTTTTGTTTTGTTTTGTTTTGTTTTG	TGTTTTGTTTTGTTTTGTTTTGTTTTGTTTTG	1.0953	7.548e-09	0	1.09779	3.646e-08	22.2	1.07875	0.08064	0	+		1.04	0.655328	1.07515	0.167926	1.25421	0.154702	----
7	23374908	7_23374908_TTTTTTTTTTTTTT	TTTTTTTTTTTTT	TTTTTTTTTTTTTT	1.0786	1.088e-06	0	1.08112	3.108e-06	0	1.06293	0.148	0	+		1.02404	0.778611	1.05714	0.278211	1.26504	0.128423	----
8	11696990	8_11696990_TCTACTAAAAAAAAAAAAA	TCTACTAAAAAAAAAAAAA	TCTACTAAAAAAAAAAAAAA	0.9091	3.621e-08	56.23	0.894939	1.956e-09	11.8	1.0146	0.7675	0	-		1.06985	0.474956	1.01214	0.842876	0.873288	0.421101	--++
8	22464976	8_22464976_TAGGGTTTTTTTTTTTTTTTTTTTTTGATG	TAGGGTTTTTTTTTTTTTTTTTTTTGATG	TAGGGTTTTTTTTTTTTTTTTTTTTTGATG	0.9136	1.279e-07	59.47	0.911832	6.908e-07	0	0.923191	0.06756	72.73	+		1.141	0.142256	0.860852	0.00470378	0.895031	0.465421	-+++
8	22497868	8_22497868_TTTTTTTTTTTTTTTTTGGT	TTTTTTTTTTTTTTTTGGT	TTTTTTTTTTTTTTTTTGGT	0.9282	2.886e-06	45.55	0.92626	7.957e-06	0	0.940822	0.1643	62.96	+		1.12726	0.181722	0.88505	0.0217707	0.920904	0.592688	-+++
8	22509498	8_22509498_AAGTTTTTTTTTTTTTTTC	AAGTTTTTTTTTTTTTTC	AAGTTTTTTTTTTTTTTTC	0.9252	1.05e-06	50.62	0.922655	2.474e-06	0	0.941797	0.1722	66.01	+		1.138	0.148684	0.8875	0.0251907	0.88315	0.419598	-+++
9	34054301	9_34054301_TTTTTTTTTTTTTT	TTTTTTTTTTTTT	TTTTTTTTTTTTTT	1.0749	4.348e-06	0	1.07788	8.958e-06	0	1.0558	0.2037	0	+		1.09016	0.321969	1.03563	0.498762	1.1308	0.418271	----
9	34221526	9_34221526_AAAAAAAAAAAAAAAA	AAAAAAAAAAAAAAAA	AAAAAAAAAAAAAAAAA	1.0827	4.725e-06	0	1.07842	5.312e-05	0	1.1102	0.02567	0	+		1.03075	0.745836	1.13677	0.025635	1.15079	0.389095	----
9	34317386	9_34317386_AAAAAAAAAAAAA	AAAAAAAAAAAAA	AAAAAAAAAAAAAA	1.0831	4.371e-06	0	1.07939	4.174e-05	0	1.1073	0.03091	0	+		1.01235	0.89584	1.1477	0.0174442	1.09378	0.588603	----
10	35233599	10_35233599_TTGTTTTGTTGTTGTTGTTGTTGTTGTTGTTGTTGTT	TTGTTTTGTTGTTGTTGTTGTTGTTGTTGTTGTT	TTGTTTTGTTGTTGTTGTTGTTGTTGTTGTTGTTGTT	0.8694	5.824e-07	58.22	0.868663	1.092e-05	5.2	0.871612	0.01783	72.13	+		1.14825	0.241939	0.797429	0.00118627	0.81015	0.340386	-+++
12	40380496	12_40380496_GCAGACAAAAAAAAAAAA	GCAGACAAAAAAAAAAA	GCAGACAAAAAAAAAAAA	0.9025	1.499e-06	0	0.902578	8.584e-06	0	0.902283	0.06974	0	+		0.911635	0.411606	0.908719	0.170708	0.829745	0.330124	++++
12	40587472	12_40587472_CTTTTTTTTGTTGTTGTTTTTTGTTTTTTT	CGTTTTTTTTGTTGTTGTTTTTTGTTTTTTT	CTTTTTTTTGTTGTTGTTTTTTGTTTTTTT	0.8644	6.102e-08	0	0.867014	6.814e-07	0	0.845881	0.03019	0	+		0.791227	0.125888	0.866401	0.1297	0.857162	0.573475	++++
12	40599615	12_40599615_TTTTTTTTTTTTTTG	TTTTTTTTTTTTTG	TTTTTTTTTTTTTTG	1.0822	8.071e-07	0	1.07896	9.675e-06	10.8	1.10339	0.02471	0	+		1.10143	0.272859	1.12525	0.0267249	0.933228	0.662151	--+-
12	123257435	12_123257435_TTTGTTTGTTTGTTTGTTTGTTTGTTTGTTTG	TTTGTTTGTTTGTTTGTTTGTTTG	TTTGTTTGTTTGTTTGTTTGTTTGTTTGTTTG	0.9106	6.002e-08	0	0.912288	1.348e-06	32.3	0.9028	0.01374	0	+		0.933488	0.420272	0.890853	0.0210664	0.916997	0.562202	++++
12	123299993	12_123299993_TTTTTTTTTTTTCTTTTTTG	TTTTTTTTTTTCTTTTTTG	TTTTTTTTTTTTCTTTTTTG	0.8822	1.079e-14	0	0.887009	1.025e-11	33.3	0.855798	0.0001865	0	+		0.947346	0.516056	0.826037	0.00016577	0.838553	0.245206	++++
12	123401214	12_123401214_ATGTTAAAAAAAAAAAAAAAAAAAAAG	ATGTTAAAAAAAAAAAAAAAAAAAAAG	ATGTTAAAAAAAAAAAAAAAAAAAAG	1.0859	1.19e-07	0	1.09057	2.64e-07	0	1.05798	0.1716	0	+		1.09306	0.287733	1.04283	0.402098	1.08302	0.585403	----
15	61988505	15_61988505_ACACACACACACAC	ACACACACACACAC	ACACACACACACACAC	0.8824	2.156e-12	73.64	0.902939	1.009e-07	30.3	0.7655	2.14e-08	0	+		0.830134	0.0591296	0.740673	1.8867e-07	0.801344	0.188145	++++
15	62004215	15_62004215_CACACACACACACACACACATACACACACACCACACCACAC	CACACACACACACACACACACATACACACACACCACACCACAC	CACACACACACACACACACATACACACACACCACACCACAC	0.8527	8.342e-11	32.22	0.870837	1.755e-07	0	0.7514	1.081e-05	0	+		0.753002	0.0324245	0.749792	0.000261695	0.759767	0.22641	++++
15	62024832	15_62024832_TGTGTGTGTGTGT	TGTGTGTGTGTGT	TGTGTGTGTGTGTGTGTGT	0.7184	2.851e-06	0	n.a.	n.a.	n.a.	0.7184	2.851e-06	0	n.a.		0.660155	0.00372809	0.721348	0.00015493	0.881886	0.599709	+++?
16	1977617	16_1977617_AAAAAAAAAAAA	AAAAAAAAAAAA	AAAAAAAAAAAAA	0.9132	3.714e-06	0	0.909646	1.255e-05	13.7	0.9295	0.1108	18.74	+		0.911434	0.333833	0.91174	0.0909157	1.21468	0.270908	++-+
16	30517719	16_30517719_AAAAAAAAAAA	AAAAAAAAAAA	AAAAAAAAAAAA	0.907	6.921e-08	0	0.900144	1.768e-07	0	0.9369	0.118	0	+		0.969487	0.716059	0.911638	0.0674052	1.06361	0.671525	++-+
16	30521359	16_30521359_TTAAAAAAAAAAAAAA	TTAAAAAAAAAAAAAA	TTAAAAAAAAAAAAAAT	0.9042	3.487e-08	0	0.898526	1.389e-07	0	0.9288	0.07627	0	+		0.936711	0.446887	0.908758	0.0583844	1.0804	0.589298	++-+
16	30586570	16_30586570_TTTTTTTTTTTTTTGAGAC	TTTTTTTTTTTTTTGAGAC	TTTTTTTTTTTTTTTGAGAC	0.9246	3.319e-06	0	0.927372	3.724e-05	0	0.9089	0.02799	0	+		0.943622	0.513954	0.893586	0.0319585	0.942495	0.712543	++++
16	30647282	16_30647282_TTTGTTTGTTTGTTTGGTTTGTTT	TTTGTTTGTTTGTTTGGTTTGTTT	TTTGTTTGTTTGTTTGTTTTGTTTGTTT	0.9253	1.18e-06	0	0.927743	1.215e-05	0	0.9097	0.02888	0	+		0.930882	0.419925	0.893951	0.0318881	0.993262	0.966207	++++
16	30652625	16_30652625_TTTTTTTTTTTTTTTT	TTTTTTTTTTTTTTT	TTTTTTTTTTTTTTTT	1.0826	1.126e-06	0	1.08015	1.138e-05	0	1.09794	0.03142	0	+		1.07568	0.412943	1.11414	0.0388348	1.02287	0.887083	----
16	30694512	16_30694512_CTCCAAAAAAAAAAAAAAA	CTCCAAAAAAAAAAAAAAA	CTCCAAAAAAAAAAAAAAAA	0.9174	4.095e-06	0	0.909828	3.651e-06	0	0.9587	0.3711	0	-		0.956102	0.639934	0.951077	0.378948	1.0403	0.818385	++-+
16	30725222	16_30725222_TTTTTTTTTTTTTTTTGA	TTTTTTTTTTTTTTTGA	TTTTTTTTTTTTTTTTGA	0.9212	3.134e-06	0	0.912835	1.555e-06	0	0.9737	0.5706	0	-		0.968372	0.736994	0.967109	0.55536	1.05427	0.756688	++-+
16	30751385	16_30751385_GAGGTTTTTTTCTTTTTTTTTTTTTTT	GAGGTTTTTTTCTTTTTTTTTTTTTTT	GAGGTTTTTTTCTTTTTTTTTTTTTTTT	0.9196	1.443e-06	0	0.913292	1.276e-06	0	0.9611	0.4	0	-		0.936948	0.497514	0.957774	0.449934	1.07437	0.674694	++-+
16	30800549	16_30800549_CTCAAAAAAAAAAAAAAAAAGT	CTCAAAAAAAAAAAAAAAAAGT	CTCAAAAAAAAAAAAAAAAGT	0.9185	9.376e-07	0	0.913109	1.176e-06	0	0.9521	0.2891	0	+		0.951683	0.601478	0.942154	0.287162	1.0467	0.784709	++-+
16	30813455	16_30813455_TTTTTTTTTTTTTTTG	TTTTTTTTTTTTTTG	TTTTTTTTTTTTTTTG	1.0913	2.356e-06	0	1.09319	8.147e-06	0	1.08003	0.1149	0	+		1.10199	0.337922	1.0839	0.17155	0.988367	0.946033	--+-
16	30833964	16_30833964_TTTTTTTTTTTTTTTTTTTTTAGA	TTTTTTTTTTTTTTTTTTTTAGA	TTTTTTTTTTTTTTTTTTTTTAGA	1.0864	1.835e-06	0	1.09243	2.329e-06	0	1.04921	0.3061	0	+		1.07145	0.47567	1.05961	0.307227	0.903783	0.546821	--+-
16	30867758	16_30867758_TCTAAAAAAAAAAAAAAAAAAAAAA	TCTAAAAAAAAAAAAAAAAAAAAA	TCTAAAAAAAAAAAAAAAAAAAAAA	0.9115	1.073e-07	0	0.906649	1.853e-07	0	0.942	0.1997	0	+		0.96588	0.717445	0.912781	0.10539	1.14386	0.413136	++-+
16	30880829	16_30880829_TCTTTTTTTTTTTTTTTT	TCTTTTTTTTTTTTTTTT	TCTTTTTTTTTTTTTTTTT	1.094	2.357e-07	0	1.10186	2.07e-07	0	1.04537	0.345	0	-		1.04081	0.676767	1.04996	0.392031	1.02027	0.904266	----
16	30888764	16_30888764_TTTTTTTTTTTTTTTGAGA	TTTTTTTTTTTTTTTGAGA	TTTTTTTTTTTTTTTTGAGA	1.0905	5.925e-07	0	1.10043	3.005e-07	0	1.03103	0.5106	0	-		1.03633	0.707249	1.02969	0.603678	1.02706	0.871287	----
16	30891311	16_30891311_AAAAAAAAAAAA	AAAAAAAAAAAA	AAAAAAAAAAAAA	0.9155	4.672e-07	0	0.908464	3.749e-07	0	0.9596	0.3782	0	-		0.96161	0.682176	0.959421	0.464448	0.955688	0.784619	++++
16	30909343	16_30909343_TTTTTTTTTTTTTTGTA	TTTTTTTTTTTTTGTA	TTTTTTTTTTTTTTGTA	0.9035	2.006e-10	0	0.901135	1.473e-09	19.6	0.9183	0.04554	0	+		0.929922	0.400768	0.930495	0.163477	0.78515	0.115641	++++
16	30920337	16_30920337_CTCAAAAAAAAAAAAAAA	CTCAAAAAAAAAAAAAAA	CTCAAAAAAAAAAAAAAAA	1.1146	1.761e-11	0	1.11371	6.087e-10	23.3	1.1202	0.008494	0	+		1.12051	0.195166	1.10698	0.0518607	1.24141	0.161248	----
16	30945979	16_30945979_AAAAAAAAAAAA	AAAAAAAAAAA	AAAAAAAAAAAA	0.8977	9.37e-12	0	0.899425	4.593e-10	28.6	0.8868	0.005616	0	+		0.903442	0.249495	0.893371	0.03206	0.784496	0.118832	++++
16	30967275	16_30967275_TAATTTTTTTTTTTTTTG	TAATTTTTTTTTTTTTTG	TAATTTTTTTTTTTTTTTG	1.1299	1.282e-08	0	1.13009	8.616e-07	23.9	1.12956	0.004109	0	+		1.12717	0.165767	1.11125	0.0402377	1.31305	0.0745756	----
16	30981587	16_30981587_GATTTTTTTTTTTTTTTTTGAGA	GATTTTTTTTTTTTTTTTTGAGA	GATTTTTTTTTTTTTTTTTTGAGA	1.118	1.393e-12	0	1.11527	1.109e-10	22.7	1.13559	0.003228	0	+		1.09846	0.284805	1.1331	0.0170728	1.28344	0.10582	----
16	30983957	16_30983957_CTCAAAAAAAAAAAAAA	CTCAAAAAAAAAAAAAA	CTCAAAAAAAAAAAAAAA	0.8945	3.016e-12	0	0.895655	1.384e-10	25.3	0.8871	0.005613	0	+		0.91823	0.332593	0.886552	0.0216285	0.80308	0.154487	++++
16	30989589	16_30989589_ATCTCAAAAAAAAAAAAAAAAAAAA	ATCTCAAAAAAAAAAAAAAAAAAA	ATCTCAAAAAAAAAAAAAAAAAAAA	1.1214	6.95e-12	0	1.11963	4.669e-10	26.1	1.13161	0.004384	0	+		1.13953	0.13825	1.1135	0.0410632	1.27564	0.118463	----
16	31015998	16_31015998_TAAAAAAAAAAAAAAA	TAAAAAAAAAAAAAAA	TAAAAAAAAAAAAAAAA	1.1153	9.805e-13	0	1.10672	6.773e-10	0	1.1742	0.000152	0	+		1.23147	0.01809	1.16311	0.0031265	1.11039	0.481273	----
16	31024110	16_31024110_TTTCTTTCTTTCTTTCTTTCTTTCTTTCTTT	TTTCTTTCTTTCTTTCTTTCTTT	TTTCTTTCTTTCTTTCTTTCTTTCTTTCTTT	1.1056	5.235e-10	0	1.10772	3.934e-09	0	1.09242	0.04273	0	+		1.12201	0.196073	1.08285	0.132631	1.08666	0.588833	----
16	31027834	16_31027834_TTTTTTTTTTTTTT	TTTTTTTTTTTTT	TTTTTTTTTTTTTT	0.8945	4.058e-13	0	0.900415	2.08e-10	0	0.856091	0.000248	0	+		0.821092	0.0250785	0.863916	0.00423997	0.893479	0.450557	++++
16	31035251	16_31035251_TTTTTTTTTTTTTT	TTTTTTTTTTTTT	TTTTTTTTTTTTTT	1.1049	3.512e-10	0	1.10783	1.958e-09	0	1.0866	0.05515	0	+		1.12924	0.169143	1.06299	0.245604	1.16402	0.314846	----
16	31056091	16_31056091_TCAAAAAAAAAAAAAAAAA	TCAAAAAAAAAAAAAAAA	TCAAAAAAAAAAAAAAAAA	1.1027	9.858e-10	0	1.10285	1.155e-08	0	1.10181	0.02598	0	+		1.11732	0.210764	1.09141	0.0986941	1.14413	0.376267	----
16	31057169	16_31057169_ATCTCAAAAAAAAAAAAAAAAAA	ATCTCAAAAAAAAAAAAAAAA	ATCTCAAAAAAAAAAAAAAAAAA	1.1014	3.15e-09	0	1.10362	2.261e-08	0	1.08802	0.05129	0	+		1.11612	0.212535	1.06921	0.20342	1.16542	0.310679	----
16	31061907	16_31061907_TATTTCTTTTTTTCTTTCTGA	TATTTCTTTTTTTCTTTCTGA	TATTTCTTTTTTTCTTTCTTTTTTTTTTTTTTTTTGA	0.9117	2.328e-08	0	0.910829	1.927e-07	2.6	0.9171	0.04565	0	+		0.89425	0.205164	0.929293	0.164826	0.88695	0.418302	++++
16	31062874	16_31062874_CTAAAAAAAAAAAAAAA	CTAAAAAAAAAAAAAAA	CTAAAAAAAAAAAAAAAA	1.1137	1.473e-12	0	1.10506	8.616e-10	0	1.1739	0.0001567	0	+		1.21675	0.0259379	1.16572	0.00268837	1.12306	0.441432	----
16	31066981	16_31066981_TCAAAAAAAAAAAAG	TCAAAAAAAAAAAAAG	TCAAAAAAAAAAAAG	1.1023	3.32e-08	0	1.10639	1.575e-07	0	1.08202	0.06976	0	+		1.08883	0.336157	1.07572	0.167864	1.11386	0.472508	----
16	31074782	16_31074782_AAAAAGAAAAAAAAAA	AAAAAGAAAAAAAAAA	AAAAAGAAAAAAAAAAA	0.9106	2.738e-09	0	0.909555	1.855e-08	0	0.9178	0.04732	0	+		0.888702	0.181424	0.932402	0.183443	0.88695	0.418302	++++
16	31077173	16_31077173_TCAAAAAAAAAAAAAAATAAAAAGACTA	TCAAAAAAAAAAAAAAATAAAAAGACTA	TCAAAAAAAAAAAAATAAAAAGACTA	0.909	1.573e-06	0	0.905199	8.777e-06	15.8	0.9231	0.06329	0	+		0.889224	0.178426	0.94266	0.260751	0.869215	0.348659	++++
16	31079843	16_31079843_TTTTTTTTTTTTTTTA	TTTTTTTTTTTTTTTA	TTTTTTTTTTTTTTTTA	0.9068	6.295e-10	0	0.904747	3.922e-09	0	0.92	0.05493	0	+		0.888621	0.182633	0.939945	0.241228	0.853987	0.294936	++++
16	31118449	16_31118449_TTTTTTTTTTTTTTTG	TTTTTTTTTTTTTTG	TTTTTTTTTTTTTTTG	1.0928	1.22e-07	0	1.09669	3.169e-07	0	1.06735	0.1578	0	+		1.12975	0.191367	1.05585	0.335379	0.988406	0.941019	--+-
16	31169503	16_31169503_TTTTTTTTTTTTTTT	TTTTTTTTTTTTTT	TTTTTTTTTTTTTTT	0.8985	6.663e-10	0	0.895118	6.641e-09	0	0.9144	0.03044	0	+		0.831526	0.0310608	0.942649	0.232746	0.927326	0.63186	++++
17	15941750	17_15941750_TTTTTTTTTT	TTTTTTTTTT	TTTTTTTTTTT	0.931	2.104e-06	0	0.927743	3.774e-06	19	0.9522	0.235	0	+		0.889181	0.166493	0.986748	0.788058	0.850919	0.284466	++++
17	15981895	17_15981895_TTTTTTTTTTTT	TTTTTTTTTTTT	TTTTTTTTTTTTT	0.9318	2.824e-06	0	0.92895	5.46e-06	15.1	0.950661	0.2195	0	+		0.886478	0.156054	0.984252	0.749063	0.860585	0.317446	++++
17	15986669	17_15986669_CCAAAAAAAAAAACAAAAACAAAA	CCAAAAAAAAAAAACAAAAACAAAA	CCAAAAAAAAAAACAAAAACAAAA	1.073	3e-06	0	1.07638	5.419e-06	17.5	1.0511	0.2266	0	+		1.12806	0.156054	1.01486	0.766362	1.162	0.317446	----
17	16030413	17_16030413_GTGTGTGTGTGTATAT	GTGTGTGTGTGT	GTGTGTGTGTGTATAT	1.0719	4.103e-06	0	1.07595	5.98e-06	14.8	1.0461	0.2735	0	+		1.12349	0.170355	1.00838	0.866328	1.17349	0.288357	----
17	16079147	17_16079147_TTAAAAAAAAAAAAAAAA	TTAAAAAAAAAAAAAAAA	TTAAAAAAAAAAAAAAAAA	0.9325	4.456e-06	0	0.927187	4.22e-06	22.8	0.966464	0.4069	0	-		0.896314	0.19606	1.00249	0.960008	0.876632	0.377138	+-++
17	43438805	17_43438805_TCAAAAAAAAAAAAAAAA	TCAAAAAAAAAAAAAAA	TCAAAAAAAAAAAAAAAA	1.2535	4.35e-17	68.25	1.26567	3.935e-16	0	1.178	0.02564	76.8	+		0.94619	0.693517	1.37461	0.000516295	0.743301	0.238684	+-+-
17	43485482	17_43485482_ATGCCAAAAAAAAAAAAAAT	ATGCCAAAAAAAAAAAAAAAT	ATGCCAAAAAAAAAAAAAAT	1.3073	1.169e-37	27.3	1.30161	2.738e-32	0	1.34898	5.45e-07	47.53	+		1.18759	0.126404	1.4738	2.80326e-07	1.09069	0.660685	----
17	43489162	17_43489162_CACACACACACACACACACACACACACACACTACACAC	CACACACACACACACACACACACACACACACTACACAC	CACACACACACACACACACACACACTACACAC	0.7413	8.065e-07	20.88	n.a.	n.a.	n.a.	0.7413	8.065e-07	20.88	n.a.		0.818907	0.0820044	0.689634	1.23355e-06	0.893646	0.570892	+++?
17	43491979	17_43491979_TTTTTTTTTTTTTTTTTTTT	TTTTTTTTTTTTTTTTTTTT	TTTTTTTTTTTTTTTTTTT	0.7418	5.586e-07	39.75	n.a.	n.a.	n.a.	0.7418	5.586e-07	39.75	n.a.		0.834837	0.109665	0.683602	4.26701e-07	0.90758	0.623306	---?
17	43670856	17_43670856_AAAAAAAAAAA	AAAAAAAAAAA	AAAAAAAAAAAA	0.7574	1.041e-39	39.81	0.754877	1.031e-34	12.2	0.7714	1.422e-06	58.74	+		0.824035	0.0609527	0.717376	7.67924e-07	1.07339	0.698218	++-+
17	43707818	17_43707818_TTTTGTTTTGTTTTGTTTTTT	TTTTGTTTTGTTTTGTTTTTT	TTTTGTTTTGTTTTGTTTTTTG	0.7421	1.133e-40	42.15	0.735798	2.18e-36	0	0.7755	4.679e-06	54.88	+		0.851213	0.127367	0.716662	1.59484e-06	1.04032	0.836088	++-+
17	43721686	17_43721686_GTCTCAAAAAAAAAGAAAAAAGAAAAA	GTCTCAAAAAAAAAGAAAAAAGAAAAA	GTCTCAAAAAAAAAAAAAAAAAGAAAAAAGAAAAA	0.7596	5.535e-07	47.55	n.a.	n.a.	n.a.	0.7596	5.535e-07	47.55	n.a.		0.801444	0.035883	0.711799	7.57825e-07	1.02346	0.899057	--+?
17	43730554	17_43730554_TGTGTGTGTGTGTGTGTGTGTGTGTGTGTGTATGTGTATGTGTGAGACA	TGTGTGTGTGTGTGTGTGTGTGTGTGTGTGTATGTGTATGTGTGAGACA	TGTGTGTGTGTGTGTGTGTGTGTGTGTATGTGTATGTGTGAGACG	0.7597	5.734e-07	47.72	n.a.	n.a.	n.a.	0.7597	5.734e-07	47.72	n.a.		0.802169	0.0368123	0.711655	7.62507e-07	1.02346	0.899057	--+?
17	43746611	17_43746611_ATCAGCCACTGCTGCTGCTGCTGCTGCTG	AGCCACTGCTGCTGCTGCTGCTGCTG	ATCAGCCACTGCTGCTGCTGCTGCTGCTG	1.3063	1.217e-43	21.8	1.30487	4.523e-38	0	1.31648	5.535e-07	47.55	+		1.24775	0.035883	1.40489	7.57825e-07	0.977078	0.899057	--+-
17	43758091	17_43758091_CTACTAAAAAAAAAAAAAAAAAAAAA	CTACTAAAAAAAAAAAAAAAAAAAAA	CTACTAAAAAAAAAAAAAAAAAAAAAAAAG	0.7503	3.778e-33	37.11	0.751413	3.895e-27	5.6	0.7452	1.506e-07	57.92	+		0.777355	0.0185283	0.694597	2.36119e-07	1.05144	0.782129	++-+
17	43762157	17_43762157_TTTTCTTTTTTCTTTTTTTTT	TTTTCTTTTTTCTTTTTTTTT	TTTTCTTTTTTCTTTTTTTTTT	0.7702	3.341e-41	35.57	0.769742	2.353e-36	0	0.7735	2.16e-06	56.98	+		0.83822	0.0876397	0.715948	9.04394e-07	1.04425	0.81084	++-+
17	43773059	17_43773059_AAAAAAAAAAC	AAAAAAAAAAAC	AAAAAAAAAAC	1.3744	6.519e-14	48.22	1.46272	1.793e-08	12.4	1.31961	3.649e-07	54.41	+		1.24827	0.0354116	1.41261	3.8325e-07	0.957552	0.811566	--+-
17	43776424	17_43776424_CTTTTTTTTTTTTTTGA	CCTTTTTTTTTTTGA	CTTTTTTTTTTTTTTGA	1.3054	4.072e-43	38.8	1.30395	1.734e-37	0	1.31544	5.31e-07	59.01	+		1.23397	0.045988	1.41616	3.51952e-07	0.943058	0.747314	--+-
17	43790599	17_43790599_AAAAAAAAAAAAAA	AAAAAAAAAAAA	AAAAAAAAAAAAAA	1.3105	5.853e-43	24.73	1.30826	3.958e-37	0	1.32591	2.413e-07	49.15	+		1.24828	0.0354865	1.41731	3.1172e-07	0.985639	0.9367	--+-
17	43790758	17_43790758_AAAAAAAAAAAAGAGAGA	AAAAAAAAAAAAGAGAGA	AAAAAAAAAAAAAAGAGA	0.7669	9.201e-07	59.99	n.a.	n.a.	n.a.	0.7669	9.201e-07	59.99	n.a.		0.831109	0.07344	0.708901	3.78277e-07	1.05318	0.775596	--+?
17	43794665	17_43794665_GTTTTTTTTTTTTTTTTTGGCTC	GTTTTTTTTTTTTGGCTC	GTTTTTTTTTTTTTTTTTGGCTC	1.3101	9.966e-38	25.62	1.30748	8.448e-32	0	1.32556	2.486e-07	49.74	+		1.25269	0.0332101	1.41602	3.33224e-07	0.981479	0.917767	--+-
17	43795712	17_43795712_TTCCTTTTTTTTTTTTTTTTTTTAAGA	TTCCTTTTTTTTTTTTTTTTTTAAGA	TTCCTTTTTTTTTTTTTTTTTTTAAGA	0.764	1.513e-21	46.28	0.763685	6.7e-16	0	0.7647	3.901e-07	64.18	+		0.83507	0.0713431	0.703205	1.21482e-07	1.05062	0.780238	++-+
17	43796046	17_43796046_TTATATATATACATATATATATATATATATATATATATATATAAA	TCATATATATATATATA	TTATATATATACATATATATATATATATATATATATATATATAAA	1.449	1.019e-33	35.23	1.48083	1.988e-28	0	1.3598	4.104e-07	36.74	+		1.23289	0.0700521	1.46721	4.55897e-07	1.06125	0.773314	----
17	43802357	17_43802357_TCTTAAAAAAAAAAAAAAAA	TCTTAAAAAAAAAAAAAAA	TCTTAAAAAAAAAAAAAAAA	1.3093	4.621e-44	38.48	1.30761	2.132e-38	0	1.32118	3.422e-07	58.72	+		1.22714	0.0503728	1.42637	2.07846e-07	0.958662	0.816945	--+-
17	43807852	17_43807852_ATGAGAAGGAAGGAAGGAAGGAAGGAGGGAAAGGAAGGAAGGAAGGAAGGAAGGA	ATGAGAAGGAAGGAAGGAAGGAAGGAGGGAAAGGAAGGAAGGAAGGAAGGAAGGA	ATGAGAAGGAAGGAAGGAAGGAAGAAGGGAAAGGAAGGAAGGAAGGAAGGAAGGAAGGAAGGAAGGAAGGAAGGAAGGAAGGAAGGA	0.7567	2.972e-07	43.24	n.a.	n.a.	n.a.	0.7567	2.972e-07	43.24	n.a.		0.808813	0.0426301	0.708456	4.03569e-07	0.988573	0.949375	---?
17	43809555	17_43809555_TTTTGTTTTTTTTGTTTTTTGAGAC	TTTTGTTTTTTTTGTTTTTTGAGAC	TTTTGTTTTTTTTTGTTTTTTGAGAC	0.7564	3.702e-07	39.97	n.a.	n.a.	n.a.	0.7564	3.702e-07	39.97	n.a.		0.801856	0.0362199	0.710221	6.4063e-07	0.991194	0.961425	+++?
17	43839151	17_43839151_TTTTTTTTTTAAAGG	TTTTTTTTTTAAAGG	TTTTTTTTTTTAAAGG	0.7688	3.834e-42	16.64	0.768434	4.614e-37	0	0.771	1.512e-06	44.37	+		0.835256	0.0807769	0.718948	1.13956e-06	0.99204	0.964869	++++
17	43841357	17_43841357_TTTTTTTTTTTTCTTTT	TTTTTTTTTTTTCTTTT	TTTTTTTTTTTTTTCTTTT	0.7689	4.238e-42	7.43	0.768896	6.564e-37	0	0.7686	1.145e-06	38.29	+		0.831279	0.0731699	0.718948	1.13956e-06	0.973539	0.882628	++++
17	43847166	17_43847166_GTCTCAAAAAAAAAAAAAAAAGAAAAAAGAAAAAAAA	GTCTCAAAAAAAAAAAAAAAAGAAAAAAGAAAAAAAA	GTCTCAAAAAAAAAAAAAAGAAAAAAGAAAAAAAA	0.7606	7.134e-21	74.52	0.736092	4.599e-19	0	0.829	0.0007597	76.39	+		0.897769	0.314409	0.752625	4.35613e-05	1.31025	0.148719	++-+
17	43847570	17_43847570_TTTGTTTGTTTGTTTGTTTGTTTGTTT	TTTGTTTGTTTGTTTGTTTGTTTGTTT	TTTGTTTGTTTGTTTGTTTGTTTGTTTGTTTGTTT	0.7815	3.177e-10	42.3	0.712055	1.382e-07	23	0.8252	9.991e-05	0	+		0.856977	0.105533	0.790943	0.000146487	0.990624	0.953602	++++
17	43850038	17_43850038_TTTTTTTTTTTTTTT	TTTTTTTTTTTTTTT	TTTTTTTTTTTTT	0.7714	1.702e-06	42.5	n.a.	n.a.	n.a.	0.7714	1.702e-06	42.5	n.a.		0.826009	0.063879	0.721951	1.66299e-06	1.00456	0.980133	--+?
17	43857290	17_43857290_GACTTTTTTTTTTTTTTTTTGGA	GACTTTTTTTTTTTTTTTTTGGA	GACTTTTTTTTTTTTTTTTTTTTTTTTGGA	0.7799	4.045e-06	58.83	n.a.	n.a.	n.a.	0.7799	4.045e-06	58.83	n.a.		0.838658	0.085892	0.722134	1.60395e-06	1.06748	0.715511	++-?
17	43881124	17_43881124_GTGTGTGTGTGTGTGTGTGTGCGCGCGCGCGCGTGCGCGTGTGTGCATGTGTGTGTGT	GTGTGTGTGTGTGTGTGTGTGCGCGCGCGCGCGTGCGCGTGTGTGCATGTGTGTGTGT	GTGTGTGTGTGTGTGTGTGCGTGCGCGTGCGCGTGTGTGCATGTGTGTGTGT	0.7586	4.763e-07	50.07	n.a.	n.a.	n.a.	0.7586	4.763e-07	50.07	n.a.		0.806058	0.0403333	0.708499	5.3225e-07	1.02346	0.899057	--+?
17	43909425	17_43909425_AAAAAAAAAACAAAAAAACAAAAAAAAAAACAAAAA	AAAAAAAAAACAAAAAAACAAAAA	AAAAAAAAAACAAAAAAACAAAAAAAAAAACAAAAA	1.3053	1.704e-43	19.82	1.30395	7.229e-38	0	1.31458	4.962e-07	46.27	+		1.23524	0.0435279	1.40407	5.96547e-07	0.99056	0.958348	--+-
17	43920533	17_43920533_CTCAAAAAAAAAAAAAAAAAAAAAAAT	CTCAAAAAAAAAAAAAAAAAAAAAAAT	CTCAAAAAAAAAAAAAAAAAAAAAT	0.7578	2.458e-07	56.05	n.a.	n.a.	n.a.	0.7578	2.458e-07	56.05	n.a.		0.873181	0.189567	0.696352	6.36988e-08	0.917603	0.641312	+++?
17	43926080	17_43926080_GAATGAACGGATGGATGAATGAATGAATGAATGA	GAATGAACGGATGGATGAATGAATGAATGAATGA	GAATGAACGGATGGATGAATGAATGAATGAATGAATGA	0.7653	1.609e-43	0	0.766056	9.019e-38	0	0.7598	4.145e-07	30.52	+		0.803947	0.0371783	0.716963	8.96117e-07	0.973044	0.880465	++++
17	43928630	17_43928630_CACACACACACAC	CACACACACACAC	CACACACACACACACAC	0.7577	4.239e-19	15.45	0.754953	1.024e-13	18.1	0.7633	7.506e-07	43.19	+		0.798544	0.0324511	0.718959	1.30717e-06	1.02185	0.905537	++-+
17	43931837	17_43931837_GAGAGAGAGAGGGAGAGAGAGAGACAGAGGAGAAGCT	GAGAGAGAGAGGGAGAGAGAGAGACAGAGGAGAAGCT	GAGAGAGAGAGGGAGAGAGAGAGAGACAGAGACAGAGGAGAAGCT	0.7572	4.046e-07	50.3	n.a.	n.a.	n.a.	0.7572	4.046e-07	50.3	n.a.		0.805401	0.0394839	0.70695	4.5575e-07	1.02184	0.906041	++-?
17	43933787	17_43933787_TATTTATGTATGTATTTATTTATTTATGTATGTATTTATTTATT	TATTTATGTATGTATTTATTTATTTATGTATGTATTTATTTATT	TATGTATGTATGTATGTATTTATTTATGTATGTATGTATGTATGTATGTATT	0.7618	5.523e-07	40.62	n.a.	n.a.	n.a.	0.7618	5.523e-07	40.62	n.a.		0.825563	0.0666933	0.711994	5.58054e-07	0.971396	0.873285	---?
17	43933957	17_43933957_TGTTTGTTTGTTTGTTTGTTTGTTTGTTTGTTTG	TGTTTGTTTGTTTGTTTGTTTG	TGTTTGTTTGTTTGTTTGTTTGTTTGTTTGTTTG	1.3101	3.362e-43	26.64	1.30918	1.217e-37	0	1.31666	4.845e-07	50.99	+		1.21999	0.0574504	1.41594	3.79939e-07	0.992142	0.965402	--+-
17	43934127	17_43934127_TTTTTTTTTTTTTTTA	TTTTTTTTTTTTTTTA	TTTTTTTTTTTTTTTTTTTTA	0.7644	8.255e-07	36.47	n.a.	n.a.	n.a.	0.7644	8.255e-07	36.47	n.a.		0.816517	0.0532792	0.717983	1.12405e-06	0.984305	0.931179	+++?
17	43934408	17_43934408_TTGTTTGTTTGTTTGTTTGTTTGTTT	TTGTTTGTTTGTTTGTTTGTTT	TTGTTTGTTTGTTTGTTTGTTTGTTT	0.8858	7.466e-09	0	0.884529	8.877e-08	0	0.892698	0.0297	0	+		0.822423	0.0658333	0.917659	0.174794	0.90456	0.58949	++++
17	43934736	17_43934736_TTTTTTTTGTTTTTTTTTT	TTTTTTTTGTTTTTTTTTT	TGTTTTTTTGTTTTTTTTTTTT	0.7654	8.928e-07	44	n.a.	n.a.	n.a.	0.7654	8.928e-07	44	n.a.		0.823583	0.0640484	0.715397	8.2958e-07	0.99568	0.980997	---?
17	43947866	17_43947866_GGGTGTGTGTGTGTGTGTTTGTGTGTGTGTGTG	GGGTGTGTGTGTGTGTGTTTGTGTGTGTGTGTG	GTGTGTGTGTGTGGGTGTGTGTGTGTGTGTGTGTTTGTGTGTGTGTGTG	0.7568	3.289e-07	34.58	n.a.	n.a.	n.a.	0.7568	3.289e-07	34.58	n.a.		0.813619	0.0494863	0.709936	5.1173e-07	0.959637	0.820841	+++?
17	43951837	17_43951837_AATTTTTTTTTTTTTTTGA	AATTTTTTTTTTTTTTTGA	AATTTTTTTTTTTTTTTTTTTTTGA	0.7552	3.166e-07	46.51	n.a.	n.a.	n.a.	0.7552	3.166e-07	46.51	n.a.		0.800795	0.0351162	0.707076	4.5573e-07	1.00925	0.959886	++-?
17	43953241	17_43953241_TATATATATATATA	TATATATATATATA	TATATATATATATATATATA	0.7617	5.892e-07	32.04	n.a.	n.a.	n.a.	0.7617	5.892e-07	32.04	n.a.		0.818884	0.0568581	0.715218	8.62871e-07	0.959637	0.820841	+++?
17	43956140	17_43956140_AAAATAAAATAAAATAAAATAAAATAAAATAAAA	AAAATAAAATAAAATAAAATAAAATAAAA	AAAATAAAATAAAATAAAATAAAATAAAATAAAA	1.3079	2.424e-43	4.04	1.30513	1.905e-37	0	1.32749	2.368e-07	34.26	+		1.25107	0.0336485	1.41059	5.13405e-07	1.02858	0.877702	----
17	43956306	17_43956306_TTTTTTTTTTTTTTG	TTTTTTTTTTTTTTG	TTTTTTTTTTTTTTTTG	0.7562	3.602e-07	45.62	n.a.	n.a.	n.a.	0.7562	3.602e-07	45.62	n.a.		0.800795	0.0351162	0.708658	5.35277e-07	1.00925	0.959886	++-?
17	43959595	17_43959595_TCTTTTTTTTTTTTTTTTTTTCTGGA	TCTTTTTTTTTTTTTTTTTTTCTGGA	TCTTTTTTTTTTTTTTTTTTTTCTGGA	0.7651	1.224e-32	28.41	0.765214	2.503e-27	0	0.7644	8.831e-07	52.27	+		0.819451	0.0563026	0.711403	6.73226e-07	1.02872	0.876742	++-+
17	43965128	17_43965128_TATTTTTTTTTTT	TATTTTTTTTTTT	TATTTTTTTTTTTT	0.7602	1.527e-40	21.13	0.759876	4.627e-35	0	0.7619	6.635e-07	47.39	+		0.823684	0.0647179	0.709489	5.42274e-07	0.99568	0.980997	++++
17	43968719	17_43968719_ACACACACACACACACACACACACAC	ACACACACACACACACAC	ACACACACACACACACACACACACAC	1.3116	6.473e-42	0	1.31298	8.121e-37	0	1.30242	1.174e-06	31.11	+		1.27177	0.0223312	1.36704	3.93582e-06	0.985105	0.93447	--+-
17	43968826	17_43968826_TTTTTTTTTTTTTTTG	TTTTTTTTTTTTG	TTTTTTTTTTTTTTTG	1.3109	5.376e-43	30.86	1.30983	2.609e-37	0	1.31787	4.788e-07	53.79	+		1.25016	0.0342985	1.41019	5.34531e-07	0.956187	0.805686	--+-
17	43970387	17_43970387_CTCTCTAAAAAAAAAAAAAAAAAAAAAAAA	CTCTCTAAAAAAAAAAAAAAAAAAAA	CTCTCTAAAAAAAAAAAAAAAAAAAAAAAA	1.3102	3.529e-42	28.73	1.3097	6.668e-37	0	1.31354	6.454e-07	52.46	+		1.24853	0.0353135	1.40355	7.47585e-07	0.956187	0.805686	--+-
17	43979281	17_43979281_TTTTTTTTTTTTTTTC	TTTTTTTTTTTTTTTC	TTTTTTTTTTTTTTTTC	0.8577	6.684e-21	0	0.860622	1.235e-17	0	0.839	8.223e-05	0	+		0.825627	0.0312559	0.826951	0.00048929	0.99598	0.979593	++++
17	43982063	17_43982063_TTTTGTTTT	TTTTGTTTT	TTTTTTTTTTT	0.7752	2.554e-06	64.67	n.a.	n.a.	n.a.	0.7752	2.554e-06	64.67	n.a.		0.790278	0.0257201	0.727435	2.38482e-06	1.14168	0.456205	++-?
17	43988033	17_43988033_AAAAAAAAAAAAAAAACT	AAAAAAAAAAAAAAAACT	AAAAAAAAAAAAAAAAAAAACT	0.7558	6.014e-07	62.21	n.a.	n.a.	n.a.	0.7558	6.014e-07	62.21	n.a.		0.800237	0.0382583	0.69951	3.92715e-07	1.08013	0.673739	--+?
17	43989129	17_43989129_CAAAAAACAAACAAACAACAACAACA	CAAAAAAACAAACAAACAACAAA	CAAAAAACAAACAAACAACAACAACA	1.3062	5.064e-43	47.89	1.30892	3.311e-38	0	1.2875	3.276e-06	64.77	+		1.22561	0.0525305	1.38547	1.52402e-06	0.886163	0.502951	--+-
17	43992090	17_43992090_TTTTTTTTTTTTTTGA	TTTTTTTTTTTTTTGA	TTTTTTTTTTTTTTTGA	0.7561	3.216e-07	58.91	n.a.	n.a.	n.a.	0.7561	3.216e-07	58.91	n.a.		0.808745	0.0423918	0.701135	2.26496e-07	1.04985	0.789541	++-?
17	43995137	17_43995137_TTTTTTTTTTTT	TTTTTTTTTTTT	TTTTTTTTTTTTTCTTTTTTTTT	0.7672	1.116e-42	27.69	0.769049	4.802e-37	0	0.7545	2.41e-07	50.52	+		0.774815	0.0155391	0.712175	6.34676e-07	1.0438	0.81147	++-+
17	43999853	17_43999853_ACACACACACACACACACA	ACACACACACACACACACA	ACACACACACACACACACACACACACACACACA	0.7564	3.127e-07	46.79	n.a.	n.a.	n.a.	0.7564	3.127e-07	46.79	n.a.		0.763231	0.0103671	0.719386	1.38532e-06	1.0438	0.81147	++-?
17	44007770	17_44007770_CTCCAAAAAAAGAAAAAGAAAA	CTCCAAAAAAAGAAAAAGAAAA	CTCCAAAAAAAAAAAAAAAAAGAAAA	0.7775	3.273e-06	60.43	n.a.	n.a.	n.a.	0.7775	3.273e-06	60.43	n.a.		0.790278	0.0257201	0.732799	3.90864e-06	1.12219	0.516845	--+?
17	44009449	17_44009449_AAAAAAAGAAAAAAAAAAAAA	AAAAAAAGAAAAAAAAAAAAA	AAAAAAAGAAAAAAAAAAAA	0.7619	5.937e-07	49.02	n.a.	n.a.	n.a.	0.7619	5.937e-07	49.02	n.a.		0.787755	0.0235655	0.718156	1.14183e-06	1.0438	0.81147	--+?
17	44010612	17_44010612_TTTTTTTTTTTTTTTTTTTGA	TTTTTTTTTTTTTTTTTTTGA	TTTTTTTTTTTTTTGA	0.7575	3.585e-07	55.68	n.a.	n.a.	n.a.	0.7575	3.585e-07	55.68	n.a.		0.785814	0.0225071	0.710638	5.43142e-07	1.06067	0.742901	--+?
17	44033096	17_44033096_TTTTTTTTTTTTCTTTTTTTTTTCTTTTT	TTTTTTTTTTTTCTTTTT	TTTTTTTTTTTTCTTTTTTTTTTCTTTTT	1.3188	9.795e-40	18.72	1.31956	2.843e-34	0	1.31458	6.361e-07	45.75	+		1.23405	0.0461079	1.40513	7.40654e-07	0.990835	0.959886	--+-
17	44035223	17_44035223_AAAAAAAAT	AAAAAAAAAAA	AAAAAAAAT	1.3076	1.32e-43	6.57	1.30709	3.195e-38	0	1.31079	7.924e-07	37.67	+		1.23661	0.0440224	1.39431	1.23098e-06	1.00617	0.973165	----
17	44036085	17_44036085_TTAAAAAAAAAAAAAAAA	TTAAAAAAAAAAAAAAAA	TTAAAAGAAAAAAAAAAAAAAA	0.7635	5.305e-26	25.25	0.764296	1.514e-20	0	0.7609	6.656e-07	50.1	+		0.813804	0.0506972	0.709339	6.06822e-07	1.0201	0.913468	++-+
17	44038206	17_44038206_CCAAAAAAAAAAAAAAAA	CCAAAAAAAAAAAAAAAA	CCAAAAAAAAAAAAAAAAA	0.759	3.935e-07	5.97	n.a.	n.a.	n.a.	0.759	3.935e-07	5.97	n.a.		0.79317	0.027301	0.723272	1.71403e-06	0.9465	0.764727	+++?
17	44038536	17_44038536_CAAAAAAAAAAA	CAAAAAAAAAAA	CAAAAAAAAAAAA	0.7647	2.648e-43	6.56	0.764908	5.056e-38	0	0.763	8.022e-07	37.67	+		0.808871	0.0443191	0.717271	1.23881e-06	0.993866	0.973165	++++
17	44043093	17_44043093_AAAAAAAAAAA	AAAAAAAAAAA	AAAAAAAAAAAAA	0.7607	6.122e-07	37.6	n.a.	n.a.	n.a.	0.7607	6.122e-07	37.6	n.a.		0.80418	0.0388032	0.71573	1.06459e-06	0.993866	0.973165	+++?
17	44048491	17_44048491_AGGAGGAGGAGGGG	AGGAGGAGGAGGAGG	AGGAGGAGGAGGGG	1.3041	3.155e-42	13.3	1.30421	5.702e-37	0	1.3031	9.935e-07	42.2	+		1.2874	0.0164413	1.36764	3.37674e-06	0.958405	0.812804	--+-
17	44057868	17_44057868_TGTCTCAAAAAAAAAAAAAAAA	TGTCTCAAAAAAAAAAAAAAAA	TGTTTAAAAAAAAAAAAAAAAA	0.7629	6.56e-07	46.92	n.a.	n.a.	n.a.	0.7629	6.56e-07	46.92	n.a.		0.782727	0.0200654	0.721769	1.58293e-06	1.0438	0.81147	++-?
17	44057956	17_44057956_ACACACACACACACACACACACACACAC	ACACACACACACACAC	ACACACACACACACACACACACACACAC	1.3027	6.429e-43	18.59	1.30265	1.23e-37	0	1.3031	1.035e-06	45.72	+		1.25745	0.0293132	1.38056	1.84176e-06	0.962881	0.833137	--+-
17	44059380	17_44059380_GTCTCAAAAAAAAAAAAAAAAAAAAAGAAAAAAAGGAAAAAAAAAACTCAT	GTCTCAAAAAAAAAAAAAAAAAAAAAGAAAAAAAGGAAAAAAAAAACTCAT	GTCTCAAAAAAAAAAAAAAAGAAAGAAAGAAAGGAAAAAAAAAACTCAT	0.7601	4.701e-07	57.02	n.a.	n.a.	n.a.	0.7601	4.701e-07	57.02	n.a.		0.772046	0.0140165	0.717752	1.07388e-06	1.08577	0.647761	++-?
17	44066253	17_44066253_AAACAAACAAACAAACAAA	AAACAAACAAACAAACAAA	AAACAAACAAACAAACAAACAAACAAA	0.7618	7.135e-07	46.47	n.a.	n.a.	n.a.	0.7618	7.135e-07	46.47	n.a.		0.813948	0.0504396	0.711786	7.48959e-07	1.00925	0.959886	++-?
17	44078817	17_44078817_AAAAAAAAAATGAAA	AAAAAAAAAAATGAAG	AAAAAAAAAATGAAA	1.3084	8.4e-44	20.23	1.30735	3.037e-38	0	1.31614	5.623e-07	46.64	+		1.23372	0.0463329	1.40796	6.31598e-07	0.990835	0.959886	--+-
17	44080466	17_44080466_GTGTGTGTGTGTGTGTGTGTGTGTGTGTG	GTGTGTGTGTGTGTGTGTGTGTGTGTGTG	GTGTGTGTGTGTGTGTGTGTGTG	0.7595	5.763e-07	43.67	n.a.	n.a.	n.a.	0.7595	5.763e-07	43.67	n.a.		0.817028	0.0553828	0.709151	6.14285e-07	0.989759	0.955282	---?
17	44084292	17_44084292_AAAATAAAAATAAAATAAAATAAAATAATAAAATAAAATAAAATAAATAAAATAAAAT	AAAATAAAAATAAAATAAAATAAAATAATAAAATAAAATAAAATAAATAAAATAAAAT	AAAATAAAAATAAAATAAAATAAAATAATAAAATAAAATAAAATAAAATAAAATAAATAAAATAAAATAAAAT	0.7651	1.037e-06	43.54	n.a.	n.a.	n.a.	0.7651	1.037e-06	43.54	n.a.		0.813948	0.0504396	0.716753	1.20406e-06	1.00925	0.959886	--+?
17	44092247	17_44092247_TCAAAAAAAAAAAAAAAAAAAAAAAAA	TCAAAAAAAAAAA	TCAAAAAAAAAAAAAAAAAAAAAAAAA	1.345	6.173e-40	19.55	1.35419	2.293e-35	2	1.29634	4.529e-06	38.02	+		1.26022	0.0357515	1.3672	8.6743e-06	0.953953	0.804691	--+-
17	44092724	17_44092724_AAAAATAATAAAAATACG	AAAAATAAAAATAAAAATACA	AAAAATAATAAAAATACG	1.3071	1.768e-43	8.17	1.30669	4.235e-38	0	1.30976	8.792e-07	38.75	+		1.22858	0.0504396	1.3963	1.17861e-06	1.00907	0.960662	----
17	44093752	17_44093752_GGCTCAAAAAAAAAAAAAAAGAAAGAAAAAGAAAA	GGCTCAAAAAAAAAAAAAAAGAAAGAAAAAGAAAA	GTCTCAAAAAAAAAAAAAAAGAAAGAAAAAGAAAA	0.7702	1.958e-06	49.16	n.a.	n.a.	n.a.	0.7702	1.958e-06	49.16	n.a.		0.815838	0.0538725	0.720543	1.7903e-06	1.03938	0.832489	++-?
17	44094138	17_44094138_AAGAAAGAAAGAAAGAAAGAAA	AAAGAAAGAAAGAAAGAAAGAAA	AAGAAAGAAAGAAAGAAAGAAA	1.3131	7.745e-44	8.33	1.31416	1.469e-38	0	1.30548	1.2e-06	38.65	+		1.23795	0.0440275	1.38701	1.81562e-06	0.993443	0.971311	--+-
17	44095508	17_44095508_CTCAAGAAAAAAAAAAAAAAA	CTCAAGAAAAAAAAAAAAAAA	CTCAAGAAAAAAAAAAAAAAAA	1.1023	4.957e-09	0	1.10849	1.313e-08	0	1.0689	0.1181	0	+		1.0226	0.803091	1.09801	0.0661783	0.946396	0.727163	--+-
17	44097375	17_44097375_CTCAAAAAAAAAAAAAAA	CTCAAAAAAAAAAAAAAA	CTCACAAAAAAAAAAAAAAAA	0.7715	2.526e-06	39.84	n.a.	n.a.	n.a.	0.7715	2.526e-06	39.84	n.a.		0.816022	0.0553322	0.725296	3.04293e-06	1.01886	0.919926	++-?
17	44099715	17_44099715_GTCTCAAAAAAAAAAAAAAAAA	GTCTCAAAAAAAAAAAAAAAAA	GTCTCAAAAAAAAAAAAAAAAAAAA	0.7773	4.367e-06	47.83	n.a.	n.a.	n.a.	0.7773	4.367e-06	47.83	n.a.		0.810735	0.0465681	0.730552	4.88982e-06	1.05555	0.765146	++-?
17	44106793	17_44106793_AAAAAAAAAAAAGCA	AAAAAAAAAAAAGCA	AAAAAAAAAAAGCG	0.7665	1.251e-06	35.71	n.a.	n.a.	n.a.	0.7665	1.251e-06	35.71	n.a.		0.814636	0.0522757	0.720611	1.76142e-06	0.991008	0.960662	+++?
17	44114091	17_44114091_TTTTTTTTTTTT	TTTTTTTTTTTT	TTTTTTTTTTTTT	0.7607	8.232e-22	0.86	0.758661	1.104e-16	0	0.7664	1.364e-06	33.36	+		0.812143	0.049037	0.721184	2.15238e-06	0.987908	0.947016	++++
17	44120152	17_44120152_GAAAAAAAAAAAAAAAA	GAAAAAAAAAAAAAAAA	GGAAAAAAAAAAAAAAAAAAA	0.7702	1.908e-06	35.91	n.a.	n.a.	n.a.	0.7702	1.908e-06	35.91	n.a.		0.819872	0.0592764	0.723703	2.39691e-06	0.993866	0.973165	+++?
17	44121354	17_44121354_AGTAAAAAAAAAAAAAAAAAAAAA	AGTAAAAAAAAAAAAAAAA	AGTAAAAAAAAAAAAAAAAAAAAA	1.3209	1.435e-42	10.31	1.32631	5.697e-38	0	1.28684	4.643e-06	35.18	+		1.22699	0.0537678	1.36423	6.49319e-06	0.983855	0.928908	--+-
17	44124204	17_44124204_AGTAAAAAAAAAAAAAAAAAAAAAAG	AGTAAAAAAAAAAAAAAAAAAAAAAG	AGTAAAAAAAAAAAAAAAAAAAG	0.7781	4.857e-06	50.57	n.a.	n.a.	n.a.	0.7781	4.857e-06	50.57	n.a.		0.819714	0.0601498	0.728547	3.92607e-06	1.06106	0.74555	++-?
17	44125153	17_44125153_CTAAAAAATAAAAATTAAAAAAAAAAAAACAAAAAAAAAA	CTAAAAAATAAAAATTAAAAAAAAAAAAACAAAAAAAAAA	CTAAAAAATAAAAATTAAAAAAAAAAAAAAAACAAAAAAAAAA	0.7696	1.668e-06	50.67	n.a.	n.a.	n.a.	0.7696	1.668e-06	50.67	n.a.		0.811703	0.0470575	0.720047	1.6223e-06	1.0445	0.809725	--+?
17	44127286	17_44127286_TTTTTTTTTTTTG	TTTTTTTTTTTTG	TTTTTTTTTTTTTTG	0.7647	1.371e-42	7.57	0.764143	1.514e-37	0	0.7688	1.604e-06	38.18	+		0.823251	0.0646161	0.720638	1.76338e-06	0.991008	0.960662	++++
17	44129974	17_44129974_ACAAGCAAACAAACAAAAAAACAA	ACAAGCAAACAAACAAAAAAACAA	ACAAGCAAACAAACAAAAAAACAAAAC	0.7638	1.294e-42	25.98	0.76254	7.585e-38	0	0.7725	2.487e-06	50.05	+		0.815952	0.0529306	0.722455	2.24064e-06	1.0445	0.809725	++-+
17	44132222	17_44132222_TTTTTTTTTTTTTTTTTG	TTTTTTTTTTTTTTTG	TTTTTTTTTTTTTTTTTG	1.3186	8.452e-36	35.96	1.32287	6.479e-31	0	1.29685	2.18e-06	56.28	+		1.22009	0.0589861	1.39427	1.36463e-06	0.941992	0.740801	--+-
17	44132829	17_44132829_CTCAAAAAAAAAAAAAAA	CTCAAAAAAAAAAAAAA	CTCAAAAAAAAAAAAAAA	1.3056	1.92e-42	25.19	1.30565	2.216e-37	0	1.30497	1.196e-06	50.13	+		1.21699	0.0612811	1.40068	9.26068e-07	0.977173	0.899467	--+-
17	44136411	17_44136411_TCGGAAAAAAAAAAAAAAGAAAGAAAAAAAAAA	TCGGAAAAAAAAAAAAAAGAAAGAAAAAAAAAA	TCGGAAAAAAAAAAAAAGAAAGAAAGAAAAAAAAAA	0.7593	2.292e-43	23.42	0.758889	3.681e-38	0	0.7618	7.673e-07	48.89	+		0.807015	0.042237	0.712406	8.66585e-07	1.02735	0.882797	++-+
17	44141261	17_44141261_GGTTTTTTTTTTTTTTT	GGTTTTTTTTTTTTTTT	GGTTTTTTTTTTTTTTTTAA	0.7649	7.854e-07	43.26	n.a.	n.a.	n.a.	0.7649	7.854e-07	43.26	n.a.		0.792145	0.0268801	0.72299	1.62521e-06	1.02929	0.872598	++-?
17	44152130	17_44152130_TAAATAAATAAATAAATAAATAAATAAATA	TAAATAAATAAATAAATAAATAAATAAATA	TAAATAAATAAATAAATAAATAAATAAATAAATAAATAAATAAATA	0.7593	4.188e-07	43.71	n.a.	n.a.	n.a.	0.7593	4.188e-07	43.71	n.a.		0.783247	0.0203317	0.718179	1.09361e-06	1.02573	0.887729	++-?
17	44153858	17_44153858_TCTCAAAAAAAAAAAAAAAAA	TCTCAAAAAAAAAAAAAAAAA	TCTCAAAAAAAAAAAAAAAAAAAA	0.7625	9.192e-07	58.67	n.a.	n.a.	n.a.	0.7625	9.192e-07	58.67	n.a.		0.819808	0.0597402	0.705468	4.8939e-07	1.05297	0.77791	++-?
17	44155300	17_44155300_TTTTTTTTCTTTTT	TTTTTTTTCTTTTT	TTTTTTTTTCTTTTT	0.7597	6.524e-44	20.93	0.758889	1.328e-38	0	0.7651	1.067e-06	47.02	+		0.821506	0.0611944	0.713651	9.28842e-07	1.00925	0.959886	++-+
17	44161748	17_44161748_CAACAACAACAACAACAACAACAACAACAA	CAACAACAACAACAACAACAACAACAACAA	CAACAACAACAACAACAACAACAA	0.7631	8.997e-07	50.98	n.a.	n.a.	n.a.	0.7631	8.997e-07	50.98	n.a.		0.816907	0.0551311	0.710785	7.37195e-07	1.02511	0.892178	--+?
17	44196679	17_44196679_TTTTCTTTTTCTTTTTTTTTTTTG	TTTTCTTTTTCTTTTTTTTTTTTG	TTTTCTTTTTCTTTTTTTTTTTTTTG	0.7614	6.746e-07	48.08	n.a.	n.a.	n.a.	0.7614	6.746e-07	48.08	n.a.		0.816809	0.0540012	0.710033	6.28362e-07	1.00925	0.959886	++-?
17	44205144	17_44205144_AAAAAAAAAAAAAA	AAAAAAAAAAAAA	AAAAAAAAAAAAAA	1.1682	4.697e-22	0	1.16416	1.58e-18	13.9	1.19517	5.335e-05	0	+		1.20857	0.0286754	1.21388	0.000373313	1.02252	0.883881	----
17	44205351	17_44205351_TTTTTTTTTTTTT	TTTTTTTTTTT	TTTTTTTTTTTTT	1.3125	1.977e-44	25.52	1.31324	2.999e-39	0	1.30719	1.014e-06	50.27	+		1.2258	0.052651	1.40068	8.93749e-07	0.972082	0.876742	--+-
17	44212634	17_44212634_AAAAAAAAAAAA	AAAAAAAAAAA	AAAAAAAAAAAA	1.0937	5.174e-09	0	1.10021	7.822e-09	0	1.0534	0.2108	0	+		1.09944	0.257621	1.03966	0.440709	1.0306	0.844436	----
17	44215231	17_44215231_TCAAAAAAAAAAAAAAAAAAGAAAA	TCAAAAAAAAAAAAAAAAAAGAAAA	TCAAAAAAAAAAAAAAAAGAAAA	0.7253	1.881e-23	6.08	0.704195	4.381e-19	0	0.7703	3.239e-06	0	+		0.817543	0.0587545	0.734739	1.10948e-05	0.906237	0.60962	++++
17	44220864	17_44220864_AAATAAATAAATAAATAAA	AAATAAATAAATAAATAAA	AAATAAATAAATAAATAAATAAA	0.7595	2.066e-44	25.29	0.758661	2.783e-39	0	0.7648	9.105e-07	49.96	+		0.816887	0.053555	0.713813	7.99623e-07	1.02618	0.887674	++-+
17	44228292	17_44228292_TCAAAAAAAAAAAAAACAC	TCAAAAAAAAAAAAAACAC	TCAAAAAAAAAAAAAAAAAACAC	0.763	8.419e-07	47.69	n.a.	n.a.	n.a.	0.763	8.419e-07	47.69	n.a.		0.819314	0.0586151	0.711586	7.41411e-07	1.00925	0.959886	--+?
17	44238800	17_44238800_TCAAAAAAAAAAAAAA	TCAAAAAAAAAAAAA	TCAAAAAAAAAAAAAA	1.325	2.149e-44	47.63	1.32565	1.754e-38	0	1.32083	2.502e-07	65.06	+		1.20768	0.0694651	1.43595	7.53825e-08	0.941602	0.741573	--+-
17	44251555	17_44251555_TGTGTGTGTGTGT	TGTGTGTGTGTGT	TGTGTGTGTGTGTGT	0.756	2.303e-44	24.19	0.756767	2.702e-38	0	0.7511	1.83e-07	49.26	+		0.799085	0.0325016	0.701523	2.5387e-07	1.00925	0.959886	++-+
17	44254058	17_44254058_AAAAAAAAAAAAAAAAAAAA	AAAAAAAAAAAAAAAAAAAA	AAAAAAAAAAAAAAAAA	0.7665	1.284e-06	60.53	n.a.	n.a.	n.a.	0.7665	1.284e-06	60.53	n.a.		0.826076	0.0700303	0.708312	5.39225e-07	1.06303	0.73628	--+?
17	44257431	17_44257431_AAAAAAAAAAAAA	AAAAAAAAAAAAA	AAAAAAAAAAAAAAA	0.7445	1.141e-37	0	0.73919	5.622e-33	0	0.7705	2.269e-06	6.6	+		0.792915	0.0272587	0.736835	9.49418e-06	0.982038	0.923605	++++
17	44259251	17_44259251_TTTTTTTTTTTTGTCC	TTTTTTTTTTTGTCC	TTTTTTTTTTTTGTCC	1.3374	2.432e-37	39.93	1.34031	1.33e-31	0	1.3231	3.717e-07	59.58	+		1.26161	0.0279018	1.41948	3.79915e-07	0.930094	0.692189	--+-
17	44259251	17_44259251_TTTTTTTTTTGGTCC	TTTTTTTTTTGGTCC	TTTTTTTTTTTGTCC	0.4834	5.375e-07	0	0.479026	6.623e-07	24.5	n.a.	n.a.	n.a.	+		1.03673	0.947231	0.882447	0.734217	0.602386	0.483905	-+++
17	44260645	17_44260645_TTTTTTTTTTTA	TTTTTTTTTTTA	TTTTTTTTTTTTA	0.7638	6.172e-43	33.22	0.76422	1.878e-37	0	0.7613	6.619e-07	55.44	+		0.805787	0.0405493	0.70966	5.90516e-07	1.05045	0.786077	++-+
17	44264270	17_44264270_TTTTTTTTTT	TTTTTTTTTT	TTTTTTTTTTT	0.7702	1.537e-41	17.87	0.770589	2.561e-36	0	0.7679	1.071e-06	45.19	+		0.799883	0.032901	0.723901	1.74251e-06	1.03356	0.854217	++-+
17	44270154	17_44270154_AGGAGGAGGAGAGGAG	AGGAGGAGGAGAGGAG	AGGAGGAGGAGGAGAGGAG	0.735	8.069e-40	19.55	0.729278	5.084e-35	0	0.7634	1.731e-06	37.18	+		0.828739	0.0788627	0.71228	1.66041e-06	0.976543	0.901876	++++
17	44278111	17_44278111_ATATATATATATATAT	ATATATATATATATAT	ATATATATATATATATAT	0.7599	2.663e-38	34.69	0.758585	3.021e-33	0	0.7673	1.478e-06	56.12	+		0.807773	0.04368	0.715744	1.22484e-06	1.06662	0.721911	++-+
17	44279068	17_44279068_TCTCTGAAAAAAAAAAAAAAAATA	TCTCTGAAAAAAAAAAAAAAAATA	TCTCTGAAAAAAAAAAAAAAATT	0.6965	3.616e-21	36.12	0.652855	2.662e-17	0	0.7609	3.54e-06	0	+		0.80957	0.059817	0.731744	2.28038e-05	0.83418	0.367616	++++
17	44292022	17_44292022_AAAAAAAAAAAAAGAAACAAAAA	AAAAAAAAAAAAAGAAACAAAAA	AAAAAAAAAAGAAACAAAAA	0.7612	1.243e-43	21.63	0.761321	4.692e-38	0	0.7605	6.247e-07	47.75	+		0.814546	0.0516935	0.70968	6.12069e-07	1.00925	0.959886	++-+
17	44340150	17_44340150_TCGGAAAAAAAAAAAAGAAAAGAAAAGAAAAAA	TCGGAAAAAAAAAAAAGAAAAGAAAAGAAAAAA	TTGGAAAAAAAAAAAAAAGAAAAGAAAAGAAAAAA	0.7365	1.691e-08	62.63	n.a.	n.a.	n.a.	0.7365	1.691e-08	62.63	n.a.		0.801323	0.03462	0.678923	1.07601e-08	1.01819	0.919929	++-?
17	44793628	17_44793628_TTTTTTTTTTTTTTG	TTTTTTTTTTTTTG	TTTTTTTTTTTTTTG	0.7925	1.732e-36	0	0.791599	1.631e-32	14	0.7989	1.743e-05	0	+		0.852789	0.111261	0.762952	3.14043e-05	0.927493	0.683247	++++
17	44818955	17_44818955_AAAAAAAAAAAGAAAAGAAAAA	AAAAAAAAAAAGAAAAGAAAAA	AAAAAAAAAAGAAAAGAAAAA	0.7746	1.973e-38	0	0.771669	1.525e-34	0	0.795	3.029e-05	0	+		0.843848	0.110903	0.75966	5.71044e-05	0.932955	0.713529	++++
17	44835362	17_44835362_AAAAAGAAAAAAAAAAAAA	AAAAAGAAAAAAAAAAAA	AAAAAGAAAAAAAAAAAAA	1.2859	2.44e-37	0	1.29098	1.355e-33	0	1.25235	4.15e-05	10.06	+		1.16865	0.141852	1.3234	4.04284e-05	1.02421	0.89872	----
17	44857127	17_44857127_TTTTTTTTCTTTTTTT	TTTTTTTTCTTTTTTT	TTTTTTTTTCTTTTTTT	1.2643	5.21e-33	0	1.26795	1.308e-29	0	1.24023	7.89e-05	0	+		1.1408	0.209859	1.30985	7.10293e-05	1.07078	0.71212	----
17	44858599	17_44858599_AAAAAAAAAAAA	AAAAAAAAAAAA	AAAAAAAAAAAAA	1.2644	5.807e-33	0	1.26731	1.423e-29	0	1.2444	6.802e-05	16.64	+		1.12748	0.253676	1.32476	4.05647e-05	1.06595	0.732929	----
17	77019776	17_77019776_GCGCGCGCGCGCGCACACACACACACACACACACACACACACACACACA	GCGCGCGCGCGCGCACACACACACACACACACACACACACACACACACA	GCGCGCGCGCGCACACACACACACACACACACACACACACACACA	1.6769	2.161e-06	0	n.a.	n.a.	n.a.	1.6769	2.161e-06	0	n.a.		1.77385	0.0117918	1.72025	3.28527e-05	1.09724	0.818942	+++?
18	40669546	18_40669546_AAAAAAAATAAAAAAAAAAAT	AAAAAAAAATAAAAAAAAAAAT	AAAAAAAATAAAAAAAAAAAT	1.0958	5.193e-06	0	1.09352	3.346e-05	0	1.1119	0.05954	27.09	+		1.07858	0.509019	1.08554	0.226376	1.55998	0.0360724	----
18	40726948	18_40726948_TCGAGTTTTTTTTTT	TCGAGTTTTTTTTTT	TCGAGTTTTTTTTTTT	1.0758	3.334e-06	0	1.07799	8.659e-06	19.3	1.0619	0.1599	0	+		1.15261	0.106435	1.03177	0.542147	1.0712	0.66889	----
18	40777631	18_40777631_ATATATATATATATACACACACATATATATGCATATATATAACAATAAATATATATACATATATGTGTATATATATA	ATATATATATATATACACACACATATATATGCATATATATAACAATAAATATATATACATATATGTGTATATATATA	ATATATATATATATATACACACACATATATATGCATATATATAACAATAAATATATATACATATATGTGTATATATATA	1.0813	4.709e-07	0	1.08177	2.641e-06	33.8	1.0781	0.07212	0	+		1.10887	0.225777	1.05911	0.25419	1.16508	0.33141	----
19	46243112	19_46243112_TTTTTTTTTTTT	TTTTTTTTTTT	TTTTTTTTTTTT	1.0974	4.151e-06	0	1.09406	6.668e-05	0	1.11074	0.01943	0	+		1.146	0.144108	1.08832	0.118185	1.20964	0.232005	----
20	3163846	20_3163846_TCAAAAAAAAAAAAA	TCAAAAAAAAAAAAA	TCAAAAAAAAAAAAAA	0.9217	1.956e-06	49.41	0.914023	1.432e-06	15.8	0.965997	0.4338	56.47	-		1.13575	0.151078	0.921795	0.126819	0.857464	0.366787	-+++

## Sheet: S4
Supplementary Table 4. Conditional and GCTA-COJO analysis for the novel putative STR associations
Legend. GCTA-COJO="Genome-wide Complex Trait Analysis-Conditional And Joint Analysis" (statistical analysis framework), STR= short tandem repeat, A1=effect allele, MAF=minor allele frequency, OR=odds ratio, SNP=single-nucleotide polymorphism, rep=results based on replication data newly analyzed in this study,, Bustos=results based on original study (Bustos et al, Brain Comm, 2022), meta=results b…
											Conditional GCTA-COJO analysis based on top SNPs from our datasets			GCTA-COJO in our datasets
STR	Gene	A1	MAF_rep	OR_Bustos	P_Bustos	OR_rep	P_rep	OR_meta	P_meta	Direction (PEG, PASIDA, GHC, Bustos)	SNP	cBETA	cP	BETA-COJO	P-COJO
1:155089886	EFNA1 (GBA)	CTCAAAAAAAAAAAAAAAAAAAAATTAAT	0.0265924	n.a.	n.a.	2.1509	5.023e-08	2.1509	5.023e-08	---?	1_155116151_C	0.066449	0.637484	0.066449	0.637484
3:24310875	THRB	CACACGCGCGCGCGCGCACACACACACACACACACACACACACACACACACATTTAAG	0.0423586	n.a.	n.a.	0.6044	2.432e-06	0.6044	2.432e-06	+++?	3_24731924_G	-0.513058	1.65377e-06	0.5	2.56866e-06
5:120435533	PRR16	CTCAAAAAAAAAAAAAAAAAAAT	0.079567	n.a.	n.a.	0.6984	4.452e-06	0.6984	4.452e-06	---?	5_120138313_T	-0.217233	0.00558579	-0.36	4.66867e-06
6:27666933	LINC01012	AAAAAAAAAGAAAAAAAA	0.0892369	0.869358	7.255e-06	0.9048	0.1676	0.8748	3.054e-06	++++	n.a.	n.a.	n.a.	n.a.	n.a.
9:34054301	UBAP2	TTTTTTTTTTTTT	0.389531	1.0749	8.958e-06	1.0558	0.2037	1.0974	4.151e-06	----	n.a.	n.a.	n.a.	n.a.	n.a.
16:1977617	TCRBV20S1	AAAAAAAAAAAA	0.286946	0.909646	1.255e-05	0.9295	0.1108	0.9132	3.714e-06	++-+	n.a.	n.a.	n.a.	n.a.	n.a.
17:77019776	C1QTNF1	GCGCGCGCGCGCGCACACACACACACACACACACACACACACACACACA	0.0406769	n.a.	n.a.	1.6769	2.161e-06	1.6769	2.161e-06	+++?	17_76116153_T	0.517119	2.26785e-06	0.516947	2.28549e-06
19:46243112	MEIOSIN	TTTTTTTTTTT	0.68909	1.09406	6.668e-05	1.11074	0.01943	1.0974	4.151e-06	----	19_46782606_A	-0.105532	0.0189091	n.a.	n.a.

## Sheet: S5
Supplementary Table 5. Colocalization analysis of eight reported and all new putative STR PD risk loci and the top cis meQTL signal in each locus based on entorhinal cortex and correlation analyses with gene expression
Legend. STR= short tandem repeat, PD=Parkinson's disease, meQTL=methylation quantitative trait locus, CHR=chromosome, A1=effect allele, H3=probability that hypothesis 3 is true (based on colocalization analyses), i.e. association of locus with both traits, but with two independent SNPs. H4=probability that hypothesis 4 is true (based on colocalization analyses), i.e., association with both traits…
meQTL analyses				meQTL analysis					Correlation analyses with gene expression
Locus (nearest gene)	STR	A1	A1_meQTL	CpG	Beta_meQTL	P_meQTL	H3	H4	Ensembl ID	Gene	Spearman's rho	p corr	q corr (FDR)
a) Primary previously reported STR loci
LOC102723582	3_122146661_AAAAAAAAAAAACAAAAAA	AAAAAAAAAAAACAAAAAA	AAAAAAAAAAAACAAAAAA	cg07275480	0.01906	0.00077074	0.0593813	0.450021
TRIML2	4_189000404_TTAAAAAAAAAAAAA	TTAAAAAAAAAAAA	TTAAAAAAAAAAAAA	cg13918324	-0.0509522	0.00972711	0.00971222	0.0101169
NDUFAF2	5_60437492_AATGAATGAATGAATGAATGAATGAA	AATGAATGAATGAATGAATGAATGAA	AATGAATGAATGAATGAATGAATGAATGAA	cg16298547	0.0349287	7.63214e-07	0.733753	0.0339781
MIR129-1	7_127793488_TTTTTTTTTTTTTTTG	TTTTTTTTTTTTTTG	TTTTTTTTTTTTTTTG	cg16248756	-0.0605253	3.82829e-13	0.00354809	0.904471	-	-	-	-	-
FDFT1	8_11696990_TCTACTAAAAAAAAAAAAA	TCTACTAAAAAAAAAAAAA	TCTACTAAAAAAAAAAAAA	cg02840367	0.0140991	1.22563e-07	0.00686333	0.986642	ENSG00000079459	FDFT1	0.0066	0.94	0.94
CCAR2	8_22464976_TAGGGTTTTTTTTTTTTTTTTTTTTTGATG	TAGGGTTTTTTTTTTTTTTTTTTTTGATG	TAGGGTTTTTTTTTTTTTTTTTTTTTGATG	cg03733263	0.0531626	1.22509e-31	0.0190801	0.978998	ENSG00000158941	CCAR2	0.032	0.71	0.94
SCAF11	12_46452915_AAGCAAGCA	AAGCAAGCA	AAGCAAGCA	cg23009014	0.0226925	0.000334903	0.191824	0.140948
NCOR1	17_15941750_TTTTTTTTTT	TTTTTTTTTT	TTTTTTTTTTT	cg09414187	0.051243	7.41576e-11	0.122843	0.83555	ENSG00000166582	CENPV	0.18	0.028	0.112
b) Novel putative primary STR associatios (p<5.3e-6)
THRB	3_24310875_CACACGCGCGCGCGCGCACACACACACACACACACACACACACACACACACATTTAAG	CACACGCGCGCGCGCGCACACACACACACACACACACACACACACACACACATTTAAG	CACACGCGCGCGCGCGCACACACACACACACACACACACACACACACACACATTTAAG	cg20151884	-0.0483818	0.000293708	0.0225222	0.164226
PRR16	5_120435533_CTCAAAAAAAAAAAAAAAAAAAT	CTCAAAAAAAAAAAAAAAAAAAT	CTCAAAAAAAAAAAAAAAAAAAT	cg12155028	-0.022908	0.0202007	0.0227517	0.0579514
LINC01012	6_27666933_AAAAAAAAAGAAAAAAAA	AAAAAAAAAGAAAAAAAA	AAAAAAAAAGAAAAAAAA	cg00054988	-0.0456017	6.62077e-09	0.0463369	0.82844	ENSG00000197279	ZNF165	-0.12	0.15	0.3
UBAP2	9_34054301_TTTTTTTTTTTTTT	TTTTTTTTTTTTT	TTTTTTTTTTTTT	cg13397818	0.0140118	0.00407035	0.0601645	0.340394
TCRBV20S1	16_1977617_AAAAAAAAAAAA	AAAAAAAAAAAA	AAAAAAAAAAAA	cg26897989	-0.0591733	9.58629e-09	0.286232	0.0710876
C1QTNF1	17_77019776_GCGCGCGCGCGCGCACACACACACACACACACACACACACACACACACA	GCGCGCGCGCGCGCACACACACACACACACACACACACACACACACACA	GCGCGCGCGCGCGCACACACACACACACACACACACACACACACACACA	cg17095810	-0.0661336	7.49873e-07	0.0901578	0.257714
MEIOSIN	19_46243112_TTTTTTTTTTTT	TTTTTTTTTTT	TTTTTTTTTTTT	cg14061069	0.0532248	1.76612e-19	0.239483	0.172221
